# Supplementary material for: Characterization of the plant homeodomain (PHD) reader family for their histone tail interactions
Source: Epigenetics Chromatin. 2020 Jan 24;13:3. doi: 10.1186/s13072-020-0328-z (PMC6979384; doi:10.1186/s13072-020-0328-z)
Supplement: Supplementary file 3 — Additional file 3: Table S2. Histone Peptide Microarray Results. Excel Tab Peptide List is a compiled list of the entire 293 histone peptide library with amino acid sequence ranges. Excel Tab Peptide Array Grid Map is a table representing the pattern in which peptides have been printed for the peptide microarray. Each number corresponds to the peptide number designated in Peptide List. Excel Tab Average Signals is a compiled set of binding data: chromatin reader at 0.5 μM vs. entire 293 peptide library. Data is presented as the average and standard deviation of 4 replicates. The average signals are colored to indicate signal intensity with green being strong and white being weak/low. Excel Tab Array Heatmap contains a condensed form of Average Signals data displaying an average of 4 replicates for each chromatin reader tested and individually formatted to demonstrate binding specificity. Key: red= stronger relative binding; blue = weaker relative binding. Excel Tab Array info summary is a table summarizing the domains, sequence coverage, array signal range, and noise for each of the GST-tagged readers assayed on the peptide microarrays. [file 13072_2020_328_MOESM3_ESM.xlsx]

## Sheet: Peptide List
1	H3 (1-20)	H3 1-20
2	H3K9ac	H3 1-20
3	H3K9ac	H3 1-20
4	H3K4ac	H3 1-20
5	H3K4ac + K14ac	H3 1-20
6	H3K9ac + K14ac	H3 1-20
7	H3K4ac + K9ac	H3 1-20
8	H3K4ac + K9ac + K14ac	H3 1-20
10	H3K18ac	H3 1-20
11	H3K14ac + K18ac	H3 1-20
12	H3K9ac + K18ac	H3 1-20
13	H3K4ac + K18ac	H3 1-20
14	H3K9ac + K14ac + K18ac	H3 1-20
15	H3K4ac + K14ac + K18ac	H3 1-20
16	H3K4ac + K9ac + K18ac	H3 1-20
17	H3K4ac + K9ac + K14ac + K18ac	H3 1-20
18	H3K4me3	H3 1-20
19	H3K4me3 + K9ac	H3 1-20
20	H3K4me3 + K14ac	H3 1-20
21	H3K4me3 + K18ac	H3 1-20
22	H3K4me3 + K9ac + K14ac	H3 1-20
23	H3K4me3 + K9ac + K18ac	H3 1-20
24	H3K4me3 + K14ac + K18ac	H3 1-20
25	H3K4me3 + K9ac + K14ac + K18ac	H3 1-20
26	H3T3p + K4me3 + K9ac + K14ac + K18ac	H3 1-20
27	H3T3p + K4me3	H3 1-20
28	H3R2me2a + T3p + K4me3 + K9ac + K14ac + K18ac	H3 1-20
29	H3R2me2a + T3p + K4me3	H3 1-20
30	H3R2me2a + K4me3	H3 1-20
32	H3K4me2	H3 1-20
33	H3K4me2 + K9ac + K14ac + K18ac	H3 1-20
34	H3K4me1	H3 1-20
35	H3K4me1 + K9ac + K14ac + K18ac	H3 1-20
36	H3S10p	H3 1-20
37	H3K4ac + K9ac + S10p + K14ac + K18ac	H3 1-20
38	H3K4me3 + S10p	H3 1-20
39	H3K4me3 + K9ac + S10p + K14ac + K18ac	H3 1-20
40	H3R2me2a + K4me3 + S10p	H3 1-20
41	H3R2me2a + K4me3 + K9ac + S10p + K14ac + K18ac	H3 1-20
42	H3K9me3	H3 1-20
43	H3K4ac + K9me3 + K14ac + K18ac	H3 1-20
44	H3K4me2 + K9ac + K18ac	H3 1-20
45	H3K4me1 + K9ac + K18ac	H3 1-20
47	H3R2me2a	H3 1-20
48	H3R2me2a + K4ac + K9ac + K14ac + K18ac	H3 1-20
50	H3R2me2a + K4me3 + K9ac + K14ac + K18ac	H3 1-20
51	H3R2me1 + K4me3	H3 1-20
52	H3R2me1 + K4me3 + K9ac + K14ac + K18ac	H3 1-20
53	H3Cit2	H3 1-20
54	H3Cit2 + K4me3	H3 1-20
55	H3Cit2 + K4me3 + K9ac + K14ac + K18ac	H3 1-20
56	H3Cit2 + K4ac + K9ac + K14ac + K18ac	H3 1-20
57	H3T3p	H3 1-20
58	H4 (1-23)	H4 1-23
59	H4K5ac + K8ac + K12ac + K16ac	H4 1-23
60	H3R2me2a + K4me2	H3 1-20
61	H3R2me2s + K4me2	H3 1-20
62	H3R2me1 + K4me2	H3 1-20
63	H3Cit2 + K4me2	H3 1-20
65	H3K4N3	H3 1-20
66	H4K5ac	H4 1-23
67	H4K8ac	H4 1-23
68	H4K12ac	H4 1-23
69	H4K16ac	H4 1-23
70	H4K5ac + K12ac	H4 1-23
71	H4K8ac + K16ac	H4 1-23
72	H4K5ac + K8ac + K12ac	H4 1-23
73	H4R3me2a	H4 1-23
74	H4R3me2s	H4 1-23
75	H4R3me1	H4 1-23
76	H4S1p + R3me2a	H4 1-23
77	H4S1p + R3me2s	H4 1-23
78	H4S1p + R3me1	H4 1-23
79	H4R3me2a + K5ac + K8ac + K12ac + K16ac + K20ac	H4 1-23
80	H4R3me2s + K5ac + K8ac + K12ac + K16ac + K20ac	H4 1-23
81	H4R3me1 + K5ac + K8ac + K12ac + K16ac + K20ac	H4 1-23
82	H4K20me3	H4 11-27
83	H4K20me2	H4 11-27
84	H4K20me1	H4 11-27
85	H4K12ac + K16ac + K20me3	H4 11-27
86	H4K12ac + K16ac + K20me2	H4 11-27
87	H4K12ac + K16ac + K20me1	H4 11-27
88	H4K12ac + K16ac	H4 11-27
89	H3K4me3 + R8me2s + K9me3	H3 1-20
90	H3.3 (15-41)	H3.3 15-41
91	H3.3K18me3	H3.3 15-41
93	H3.3K36me3	H3.3 15-41
95	H3.3K18me3 + K36me3	H3.3 15-41
96	H3.3K4me3 + R8me2a + K9me3	H3 1-20
99	H4 (11-27)	H4 11-27
100	H3 (74-84) N-ac	H3 74-84
101	H3K79me3	H3 74-84
102	H3K79me2	H3 74-84
103	H3K79me1	H3 74-84
104	H3 (74-84)	H3 74-84
125	H3T3p	H3 1-20
126	H3.3K36me1	H3.3 27-45
129	H3K9me2 + K27me2	H3 6-30
132	H3K4me3 + K9me3	H3 1-20
133	H3K9me2	H3 1-20
134	H3K9me1	H3 1-20
135	H3K4me1 + K18ac	H3 1-20
136	H3T11p	H3 1-20
137	H3K18me3	H3 1-20
138	H3K18me2	H3 1-20
139	H3K18me1	H3 1-20
140	H3R8me1	H3 1-20
141	H3R8me2a	H3 1-20
142	H3R8me2s	H3 1-20
144	H3K9ac + S10p	H3 1-20
145	H3K9me3 + S10p	H3 1-20
146	H3K9me2 + S10p	H3 1-20
147	H3K9me1 + S10p	H3 1-20
148	H3K4me3 + K9ac + S10p	H3 1-20
149	H3R17me2a	H3 1-20
150	H3R17me2s	H3 1-20
151	H3R17me1	H3 1-20
155	H3K14me2	H3 1-20
156	H3K14me3	H3 1-20
157	H3R2me2s + K4me3	H3 1-20
158	H3K18ac (1-25)	H3 1-25
159	H3R17me2a (1-25)	H3 1-25
160	H3R17me2a + K18ac (1-25)	H3 1-25
161	H3 (1-25)	H3 1-25
162	H3T6p	H3 1-20
163	H3K4me3 + T6p	H3 1-20
164	H3K4me2 + T6p	H3 1-20
165	H3T6p + K9ac + K14ac + K18ac	H3 1-20
166	H3K4me3 + T6p + K9ac + K14ac + K18ac	H3 1-20
167	H3K4me2 + T6p + K9ac + K14ac + K18ac	H3 1-20
169	H3.3K18ac + K23ac + K27ac	H3.3 15-34
170	H3.3K18ac + K23ac + K27ac + S28p	H3.3 15-34
171	H3.3K23ac	H3.3 15-34
174	H3R2me2s + K4me3 + K9ac + K14ac + K18ac	H3 1-20
178	H3R8me1 + K9me3	H3 1-20
179	H3R8me1 + K9me2	H3 1-20
180	H3R8me2a + K9me3	H3 1-20
181	H3R8me2a + K9me2	H3 1-20
182	H3R8me2a + K9me1	H3 1-20
183	H3R8me2s + K9me3	H3 1-20
184	H3R8me2s + K9me2	H3 1-20
185	H3R8me2s + K9me1	H3 1-20
186	H3K4ac + K9me2 + K14ac + K18ac	H3 1-20
187	H3K4ac + K9me1 + K14ac + K18ac	H3 1-20
195	H3.3K27me3	H3.3 15-34
196	H3.3K27me2	H3.3 15-34
197	H3.3K27me1	H3.3 15-34
198	H3.3R26me2a + K27me3	H3.3 15-34
200	H3.3R26me2a + K27me1	H3.3 15-34
202	H3 15-34	H3 15-34
203	H3 30-49	H3 30-49
208	H3 105-124	H3 105-124
209	H3.3 15-34	H3.3 15-34
210	H3.3 30-49	H3.3 30-49
211	H3.3 75-94	H3.3 120-135
213	H3 120-135	H3 120-135
215	H3K23me1 15-34	H3 15-34
216	H3K9-Nle (1-20)	H3 1-20
217	H3K14-Nle (1-20)	H3 1-20
218	H3K18-Nle (11-26)	H3 11-26
219	H3K23-Nle (15-31)	H3 15-31
220	H3T6p + K9me3	H3 1-20
221	H3T6p + R8me2a + K9me3	H3 1-20
224	H3.3R26me2a	H3.3 15-34
225	H3.3K27me3 + S28p	H3.3 15-34
226	H3.3K27me2 + S28p	H3.3 15-34
229	H3K4ac + K9me3	H3 1-20
237	H3K9me2 (1-32)	H3 1-20
238	H3K9me2 + K27me1 (1-32)	H3 1-20
241	H3.3K27ac (15-34)	H3.3 15-34
242	H3.3K27ac + S28p	H3.3 15-34
243	H3.3S28p	H3.3 15-34
245	H3 (1-32)	H3 1-32
246	H3 (1-20) N-ac	H3 1-20
253	H3 (52-61)	H3 52-61
254	H3K56ac (52-61)	H3 52-61
255	H3K56me3 (52-61)	H3 52-61
258	H3K9me2 (1-15)	H3 1-15
259	H3K4me2 + K9me2	H3 1-15
260	H3K4me1 + K9me2	H3 1-15
264	H3K4me3 + K9me2	H3 1-15
265	H3K4A + K9me2 (1-15)	H3 1-15
300	H2A (1-17)	H2A 1-17
301	H2AK5ac + K9ac + K13ac + K15ac	H2A 1-17
302	H2AK5ac	H2A 1-17
303	H2AS1p + K5ac	H2A 1-17
304	H2AR3me2a + K5ac	H2A 1-17
305	H2AS1p + R3me2a + K5ac	H2A 1-17
306	H2ACit3 + K5ac	H2A 1-17
307	H2AS1p + Cit3 + K5ac	H2A 1-17
308	H2AS1p + K5ac + K9ac + K13ac + K15ac	H2A 1-17
309	H2AK5ac + K9ac + K13ac + K15ac (no N-ac)	H2A 1-17
310	H2AS1p + K5ac + K9ac + K13ac + K15ac (no N-ac)	H2A 1-17
311	H2AX (132-142)	H2AX 132-142
312	H2AX (S139p)	H2AX 132-142
315	Flag-Tag	1-8
316	HA-Tag	1-11
317	6xHis-Tag	1-6
318	Myc-Tag	1-10
319	V5-Tag	1-14
320	H2A.Z (1-19)	H2AZ 1-19
321	H2A.Z (1-19) (N-ac)	H2AZ 1-19
322	H2A.Z K4ac + K8ac + K12ac (1-19)	H2AZ 1-19
323	H2A.Z K4ac + K8ac + K12ac (1-19) (N-ac)	H2AZ 1-19
331	H3 (21-44)	H3 21-44
332	H3K36me1 (21-44)	H3 21-44
333	H3K36me2 (21-44)	H3 21-44
334	H3K36me3 (21-44)	H3 21-44
335	H3K36ac (21-44)	H3 21-44
336	H3K27acK36me1 (21-44)	H3 21-44
337	H3K27acK36me2 (21-44)	H3 21-44
350	H4R3me2a + K5ac	H4 1-23
352	H4K20ac	H4 1-23
353	H4S1p + K5ac + K8ac + K12ac + K16ac	H4 1-23
357	H4S1p (1-23)	H4 1-23
359	H4K5ac + K8ac	H4 1-23
360	H4K5ac + K16ac	H4 1-23
361	H4K5ac + K20ac	H4 1-23
362	H4K8ac + K12ac	H4 1-23
363	H4K8ac + K20ac	H4 1-23
364	H4K12ac + K16ac	H4 1-23
365	H4K12ac + K20ac	H4 1-23
366	H4K16ac + K20ac	H4 1-23
370	H4K12ac + KQ5,8,16,20	H4 1-23
371	H4K5me1	H4 1-23
372	H4K8me1	H4 1-23
373	H4K12me1	H4 1-23
374	H4K5ac + K8me1 + K12ac	H4 1-23
375	H4K5me1 + K8ac + K12me1	H4 1-23
376	H4K5me1 + K8me1 + K12me1	H4 1-23
378	H4K8ac + K12ac + K16ac	H4 1-23
379	H4K5ac + K12ac + K16ac	H4 1-23
380	H4K5ac + K8ac + K16ac	H4 1-23
381	H4K5me1 + K8ac + K12ac + K16ac	H4 1-23
382	H4K5ac + K8me1 + K12ac + K16ac	H4 1-23
383	H4K5ac + K8ac + K12me1 + K16ac	H4 1-23
393	H4K20me3 (1-23)	H4 1-23
394	H4K5proK8proK12pro	H4 1-23
395	H4K5butK8butK12but	H4 1-23
396	H4K5crK8crK12cr	H4 1-23
400	H2B (1-24)	H2B 1-24
401	H2BK5me3	H2B 1-24
402	H2BK5me2	H2B 1-24
403	H2BK5me1	H2B 1-24
408	H2BK12ac	H2B 1-24
409	H2BK15ac	H2B 1-24
410	H2BK16ac	H2B 1-24
411	H2BK20ac	H2B 1-24
412	H2BK12ac + K15ac + K16ac + K20ac	H2B 1-24
475	H3.3T32pK36me1 (27-45)	H3.3 27-45
476	H3.3T32p (27-45)	H3.3 27-45
587	H2A (10-25)	H2A 10-25
625	H2A.X (1-17)	H2AX 1-17
626	H2A.X K5ac	H2AX 1-17
661	H3K4me3 (1-11)	H3 1-11
662	H3K4me3 (1-7)	H3 1-7
789	H3K36me3	H3 27-46
790	H3S31p + K36me3	H3 27-46
853	H3K23me3 (15-34)	H3 15-34
1012	H3K9pro	H3 1-20
1013	H3K9but	H3 1-20
1014	H3K9cr	H3 1-20
1021	H3.3K27pro (15-34)	H3.3 15-34
1022	H3.3K27but (15-34)	H3.3 15-34
1023	H3.3K27cr (15-34)	H3.3 15-34
1024	H3.3K27vl (15-34)	H3.3 15-34
1025	H3.3K27hxo (15-34)	H3.3 15-34
1027	H3.3K27bhb (15-34)	H3.3 15-34
1028	H3K4me1 (1-21)	H3 1-21
1029	H3K9vl	H3 1-20
1030	H3K9hxo	H3 1-20
1032	H3K9bhb	H3 1-20
1034	H3K9su	H3 1-20
1040	H3K4me3R8me2a	H3 1-20
1043	H3K9crK14crK18cr	H3 1-20
2445	H3K14ac (1-32)	H3 1-32
2446	H3K18ac (1-32)	H3 1-32
2447	H3K23ac (1-32)	H3 1-32
2655	H3 (15-34)K27ac	H3 15-34
2656	H3 (15-34)K27but	H3 15-34
2657	H3 (1-20), K18but	H3 1-20
2663	H3.3K23me2 (15-34)	H3.3 15-34
2664	H3.3K36me3 (27-45)	H3.3 27-45
2665	H3.3K36me2 (27-45)	H3.3 27-45
2666	H3.3K36ac (27-45)	H3.3 27-45
2667	H3.3 (27-45)	H3.3 27-45
2669	H4 (1-24)	H4 1-24
2670	H3Cit8 (1-20)	H3 1-20
2671	H4K12acK16acK20me3 (1-23)	H4 1-23
2704	H4K5but (1-23)	H4 1-23
2705	H4K8but (1-23)	H4 1-23
2706	H4K5K8but (1-23)	H4 1-23

## Sheet: Sheet1
A-rabbit	70	21	79	8	74	25	75	61	13	78	22	66	17	82	A-mouse
14	62	29	102	10	58	34	2665	71	5	86	38	67	1	95	42
47	301	39	90	52	312	35	83	300	48	103	30	304	43	99	26
132	403	163	383	138	626	167	65	308	146	382	164	352	150	366	151
147	309	180	254	139	305	184	353	260	133	198	220	400	89	374	226
55	224	221	371	360	129	185	195	364	56	255	181	370	237	375	174
88	202	320	379	140	210	357	361	156	216	378	321	161	238	409	246
217	158	853	337	211	141	2657	2669	203	126	393	316	169	4	333	1028
395	1023	317	2670	1012	1013	2704	2655	1022	396	338	2663	1027	a-mouse	334	410
1034	0	0	0	2446	0	0	0	0	0	0	0	0	0	0	0
0	0	0	0	0	2447	0	0	0	1040	0	0	0	1029	0	0
0	0	0	0	0	0	0	0	0	0	0	0	0	0	0	0
3	69	20	80	7	73	24	76	60	12	77	23	243	16	81	19
15	63	28	101	11	59	33	311	72	6	85	37	68	2	93	41
45	302	40	91	51	2666	36	84	2667	50	104	32	303	44	100	27
125	402	162	789	137	625	166	350	307	145	381	165	243	149	790	157
148	310	179	253	144	306	183	2664	264	134	197	187	401	96	373	225
54	259	229	372	359	362	186	196	200	57	241	182	242	53	376	178
87	171	265	380	136	209	323	363	155	215	365	322	160	219	408	258
218	159	412	336	213	142	587	2706	208	135	662	315	170	18	332	319
394	1024	318	331	476	1014	2671	661	1021	475	2705	2656	1025	A-Rabbit	335	411
1032	0	0	0	2445	0	0	0	0	0	0	0	0	0	0	0
0	0	0	0	0	0	0	0	0	1043	0	0	0	1030	0	0
0	0	0	0	0	0	0	0	0	0	0	0	0	0	0	0
2	68	19	81	6	72	23	77	59	11	76	24	63	15	80	20
16	243	27	100	12	60	32	104	73	7	84	36	69	3	91	40
44	303	41	93	50	2667	37	85	2666	51	311	33	302	45	101	28
96	401	157	790	134	264	165	381	306	144	350	166	310	148	789	162
149	245	178	376	145	307	182	241	625	137	196	186	402	125	372	229
53	242	225	373	57	200	187	197	362	359	2664	183	259	54	253	179
18	170	258	408	135	208	322	365	142	213	363	323	159	218	380	265
219	160	411	335	215	155	2656	2705	209	136	661	2571	171	87	331	318
A-rabbit	1025	319	332	475	1021	315	662	1014	476	2706	587	1024	394	336	412
1030	0	0	0	1043	0	0	0	0	0	0	0	0	0	0	0
0	0	0	0	0	0	0	0	0	2445	0	0	0	1032	0	0
0	0	0	0	0	0	0	0	0	0	0	0	0	0	0	0
1	67	a-mouse	82	5	71	22	78	58	10	75	25	62	14	79	21
17	66	26	99	13	61	30	103	74	8	83	35	70	A-rabbit	90	39
43	304	42	95	48	300	38	86	312	52	2665	34	301	47	102	29
89	400	151	366	133	260	164	382	305	139	65	167	309	147	383	163
150	352	174	375	146	308	181	255	626	138	195	185	403	132	371	221
237	370	226	374	56	364	220	198	129	360	353	184	224	55	254	180
4	169	246	409	126	203	321	378	141	211	361	357	158	217	379	320
238	161	410	334	216	156	2663	338	210	140	2655	2704	202	88	2670	317
A-mouse	1027	1028	333	396	1022	316	393	1013	1012	2669	2657	1023	395	337	853
1029	0	0	0	1040	0	0	0	2447	0	0	0	0	0	0	0
0	0	0	0	0	0	0	0	0	2446	0	0	0	1034	0	0
0	0	0	0	0	0	0	0	0	0	0	0	0	0	0	0

## Sheet: Average Signals
	ING1			ING2			ING3			ING4			ING5			DIDO1			TAF3			RAG2			MORC3 (CW)			BPTF (PB)			KDM4C (TTP)			KDM5A (PHD3)			KDM5B (PHD3)			KDM7A			PHF2			PHF8			PHF13
No.	Peptide	Average Signal	Std. Dev.	Peptide	Average Signal	Std. Dev.	Peptide	Average Signal	Std. Dev.	Peptide	Average Signal	Std. Dev.	Peptide	Average Signal	Std. Dev.	Peptide	Average Signal	Std. Dev.	Peptide	Average Signal	Std. Dev.	Peptide	Average Signal	Std. Dev.	Peptide	Average Signal	Std. Dev.	Peptide	Average Signal	Std. Dev.	Peptide	Average Signal	Std. Dev.	Peptide	Average Signal	Std. Dev.	Peptide	Average Signal	Std. Dev.	Peptide	Average Signal	Std. Dev.	Peptide	Average Signal	Std. Dev.	Peptide	Average Signal	Std. Dev.	Peptide
1	H3 (1-20)	419.5	98.6586	H3 (1-20)	478.333	43.4059	H3 (1-20)	354.167	133.501	H3 (1-20)	291	97.0281	H3 (1-20)	243.75	89.4599	H3 (1-20)	604.167	185.244	H3 (1-20)	515.25	99.2044	H3 (1-20)	433.417	64.1794	H3 (1-20)	513	52.7313	H3 (1-20)	330.917	108.485	H3 (1-20)	237	91.55	H3 (1-20)	516.833	35.6033	H3 (1-20)	524.167	127.214	H3 (1-20)	253.25	101.219	H3 (1-20)	700.25	114.707	H3 (1-20)	456.167	104.45	H3 (1-20)
2	H3K9ac	406.917	65.5898	H3K9ac	490.5	56.4168	H3K9ac	347.5	108.549	H3K9ac	297.583	102.162	H3K9ac	242.583	92.3742	H3K9ac	564.833	134.361	H3K9ac	646.25	40.0605	H3K9ac	495.333	79.3655	H3K9ac	621	76.5951	H3K9ac	338.75	101.674	H3K9ac	237.417	88.8262	H3K9ac	628.667	17.3205	H3K9ac	555.917	32.1517	H3K9ac	255.417	95.982	H3K9ac	761.75	90.4193	H3K9ac	448.583	95.0643	H3K9ac
3	H3K9ac	436.917	84.7224	H3K9ac	488.667	47.6834	H3K9ac	335.833	117.693	H3K9ac	295.75	101.22	H3K9ac	244.25	95.5582	H3K9ac	630.083	174.328	H3K9ac	553.333	125.748	H3K9ac	466.417	72.3123	H3K9ac	622.333	71.5914	H3K9ac	331.583	110.588	H3K9ac	238.167	87.7887	H3K9ac	658	43.1088	H3K9ac	542.333	18.6428	H3K9ac	257.167	92.1611	H3K9ac	718.583	131.244	H3K9ac	440.25	113.537	H3K9ac
4	H3K4ac	397.667	81.0496	H3K4ac	491.75	33.4668	H3K4ac	349.583	112.319	H3K4ac	290.667	91.7908	H3K4ac	242.583	91.3104	H3K4ac	588.417	186.463	H3K4ac	449.583	118.412	H3K4ac	360.333	84.4976	H3K4ac	415.833	89.4893	H3K4ac	336.25	106.943	H3K4ac	234.5	92.0726	H3K4ac	437.167	69.8594	H3K4ac	453.417	133.48	H3K4ac	255.917	96.467	H3K4ac	742.333	135.909	H3K4ac	468	109.705	H3K4ac
5	H3K4ac + K14ac	389.667	30.4558	H3K4ac + K14ac	493.917	53.8932	H3K4ac + K14ac	398	69.7642	H3K4ac + K14ac	308.75	35.214	H3K4ac + K14ac	254.25	42.1324	H3K4ac + K14ac	550.083	73.3007	H3K4ac + K14ac	529	11.9907	H3K4ac + K14ac	431.167	54.8213	H3K4ac + K14ac	520.5	10.5848	H3K4ac + K14ac	457.25	2.06155	H3K4ac + K14ac	277.667	28.9457	H3K4ac + K14ac	520.667	5.7735	H3K4ac + K14ac	539.583	35.525	H3K4ac + K14ac	347	67.5113	H3K4ac + K14ac	642.333	153.489	H3K4ac + K14ac	457.167	31.7648	H3K4ac + K14ac
6	H3K9ac + K14ac	395.083	47.2263	H3K9ac + K14ac	480.25	24.8423	H3K9ac + K14ac	352.167	54.4974	H3K9ac + K14ac	324.167	55.9567	H3K9ac + K14ac	258.417	37.8901	H3K9ac + K14ac	531.667	48.6613	H3K9ac + K14ac	570.917	25.3266	H3K9ac + K14ac	445.25	39.618	H3K9ac + K14ac	706	29.6373	H3K9ac + K14ac	370.417	39.4249	H3K9ac + K14ac	285.417	32.4692	H3K9ac + K14ac	542.333	50.8068	H3K9ac + K14ac	595	60.3784	H3K9ac + K14ac	367.75	68.6528	H3K9ac + K14ac	587.667	131.094	H3K9ac + K14ac	451.333	46.9728	H3K9ac + K14ac
7	H3K4ac + K9ac	402.667	42.0643	H3K4ac + K9ac	499.833	24.0069	H3K4ac + K9ac	355.75	45.8656	H3K4ac + K9ac	312.583	54.1256	H3K4ac + K9ac	260.75	31.8333	H3K4ac + K9ac	539.583	66.7124	H3K4ac + K9ac	558.917	93.8136	H3K4ac + K9ac	429.167	74.7527	H3K4ac + K9ac	451.333	38.1051	H3K4ac + K9ac	387.75	27.4838	H3K4ac + K9ac	287.167	52.7134	H3K4ac + K9ac	594.833	72.5537	H3K4ac + K9ac	595.417	82.8315	H3K4ac + K9ac	357.75	102.867	H3K4ac + K9ac	664.75	152.945	H3K4ac + K9ac	446.75	53.574	H3K4ac + K9ac
8	H3K4ac + K9ac + K14ac	399.833	23.5081	H3K4ac + K9ac + K14ac	485.833	42.7833	H3K4ac + K9ac + K14ac	357.417	33.0962	H3K4ac + K9ac + K14ac	302.333	35.6879	H3K4ac + K9ac + K14ac	265	38.1158	H3K4ac + K9ac + K14ac	548.75	35.0506	H3K4ac + K9ac + K14ac	468.167	70.8574	H3K4ac + K9ac + K14ac	399.833	60.5833	H3K4ac + K9ac + K14ac	482.833	57.5426	H3K4ac + K9ac + K14ac	423.083	28.5818	H3K4ac + K9ac + K14ac	275.417	46.0059	H3K4ac + K9ac + K14ac	535.667	95.0703	H3K4ac + K9ac + K14ac	508.75	34.1569	H3K4ac + K9ac + K14ac	299.083	51.5388	H3K4ac + K9ac + K14ac	659.833	121.586	H3K4ac + K9ac + K14ac	443.917	21.2086	H3K4ac + K9ac + K14ac
10	H3K18ac	397.167	19.9713	H3K18ac	476.5	20.4042	H3K18ac	355.583	29.3717	H3K18ac	299.75	32.5205	H3K18ac	265.833	40.838	H3K18ac	556.25	44.5524	H3K18ac	566	110.654	H3K18ac	423.5	55.3711	H3K18ac	801	220.163	H3K18ac	344.75	37.3307	H3K18ac	278.667	48.3352	H3K18ac	735.667	269.045	H3K18ac	556.5	44.8227	H3K18ac	303.5	55.0303	H3K18ac	619	107.914	H3K18ac	436.833	25.6277	H3K18ac
11	H3K14ac + K18ac	397.917	42.5679	H3K14ac + K18ac	486.917	15.0638	H3K14ac + K18ac	348.5	44.155	H3K14ac + K18ac	311	56.632	H3K14ac + K18ac	261.833	34.3387	H3K14ac + K18ac	559.583	49.8928	H3K14ac + K18ac	611	157.833	H3K14ac + K18ac	414.333	50.8076	H3K14ac + K18ac	585.5	4.42635	H3K14ac + K18ac	362.25	40.9619	H3K14ac + K18ac	290.917	50.3685	H3K14ac + K18ac	703.5	157.232	H3K14ac + K18ac	623.667	118.071	H3K14ac + K18ac	357.333	103.334	H3K14ac + K18ac	587.75	125.043	H3K14ac + K18ac	434.75	43.4804	H3K14ac + K18ac
12	H3K9ac + K18ac	390.917	54.3169	H3K9ac + K18ac	492.5	36.0684	H3K9ac + K18ac	358.667	47.6336	H3K9ac + K18ac	320.25	54.1858	H3K9ac + K18ac	261.5	35.984	H3K9ac + K18ac	573.583	63.3675	H3K9ac + K18ac	545.083	81.4773	H3K9ac + K18ac	480.5	85.1371	H3K9ac + K18ac	757.5	181.48	H3K9ac + K18ac	353.833	44.1416	H3K9ac + K18ac	287.167	32.6128	H3K9ac + K18ac	562.833	71.0141	H3K9ac + K18ac	626.083	181.919	H3K9ac + K18ac	369.833	64.1379	H3K9ac + K18ac	606.083	148.657	H3K9ac + K18ac	456.333	36.3899	H3K9ac + K18ac
13	H3K4ac + K18ac	387.083	30.7094	H3K4ac + K18ac	492	46.3521	H3K4ac + K18ac	395.5	74.5979	H3K4ac + K18ac	311.583	35.4405	H3K4ac + K18ac	255.917	44.1742	H3K4ac + K18ac	566.583	38.8076	H3K4ac + K18ac	513.167	62.8234	H3K4ac + K18ac	452.833	49.7747	H3K4ac + K18ac	524	64.6632	H3K4ac + K18ac	377.833	70.6444	H3K4ac + K18ac	276.917	32.9999	H3K4ac + K18ac	510.667	58.1199	H3K4ac + K18ac	528.583	98.9696	H3K4ac + K18ac	352.25	87.1407	H3K4ac + K18ac	639.583	152.435	H3K4ac + K18ac	447.333	27.4712	H3K4ac + K18ac
14	H3K9ac + K14ac + K18ac	449.917	56.4239	H3K9ac + K14ac + K18ac	501.917	19.4353	H3K9ac + K14ac + K18ac	362.833	96.6193	H3K9ac + K14ac + K18ac	303.917	88.7136	H3K9ac + K14ac + K18ac	240.167	94.5243	H3K9ac + K14ac + K18ac	660.75	85.6182	H3K9ac + K14ac + K18ac	510.5	120.371	H3K9ac + K14ac + K18ac	432.833	109.26	H3K9ac + K14ac + K18ac	654.167	212.657	H3K9ac + K14ac + K18ac	353.417	79.4166	H3K9ac + K14ac + K18ac	240.167	87.8283	H3K9ac + K14ac + K18ac	618.167	103.346	H3K9ac + K14ac + K18ac	467.083	143.035	H3K9ac + K14ac + K18ac	262.333	90.3114	H3K9ac + K14ac + K18ac	701.583	98.2447	H3K9ac + K14ac + K18ac	449.083	118.532	H3K9ac + K14ac + K18ac
15	H3K4ac + K14ac + K18ac	452.667	80.4745	H3K4ac + K14ac + K18ac	505.667	28.9636	H3K4ac + K14ac + K18ac	348.333	106.159	H3K4ac + K14ac + K18ac	303.5	100.366	H3K4ac + K14ac + K18ac	245.083	94.4012	H3K4ac + K14ac + K18ac	659.333	129.504	H3K4ac + K14ac + K18ac	475.333	119.359	H3K4ac + K14ac + K18ac	408.167	98.7059	H3K4ac + K14ac + K18ac	508.833	171.858	H3K4ac + K14ac + K18ac	390.25	100.611	H3K4ac + K14ac + K18ac	237.917	86.9999	H3K4ac + K14ac + K18ac	578.5	96.4175	H3K4ac + K14ac + K18ac	471.917	79.5782	H3K4ac + K14ac + K18ac	256.333	88.388	H3K4ac + K14ac + K18ac	780.5	139.651	H3K4ac + K14ac + K18ac	449.25	90.473	H3K4ac + K14ac + K18ac
16	H3K4ac + K9ac + K18ac	408.583	65.4491	H3K4ac + K9ac + K18ac	496.5	55.9143	H3K4ac + K9ac + K18ac	348.583	98.9891	H3K4ac + K9ac + K18ac	295.5	93.035	H3K4ac + K9ac + K18ac	243.333	93.5244	H3K4ac + K9ac + K18ac	579.333	90.1616	H3K4ac + K9ac + K18ac	494.75	92.5964	H3K4ac + K9ac + K18ac	390.167	67.7722	H3K4ac + K9ac + K18ac	436.167	94.8779	H3K4ac + K9ac + K18ac	369.833	95.8589	H3K4ac + K9ac + K18ac	234.5	90.5802	H3K4ac + K9ac + K18ac	492.667	45.0333	H3K4ac + K9ac + K18ac	439.667	114.201	H3K4ac + K9ac + K18ac	254.833	92.1024	H3K4ac + K9ac + K18ac	789.083	82.2716	H3K4ac + K9ac + K18ac	443.5	92.6701	H3K4ac + K9ac + K18ac
17	H3K4ac + K9ac + K14ac + K18ac	433.25	115.299	H3K4ac + K9ac + K14ac + K18ac	494.25	48.045	H3K4ac + K9ac + K14ac + K18ac	363.75	132.857	H3K4ac + K9ac + K14ac + K18ac	295.667	96.7096	H3K4ac + K9ac + K14ac + K18ac	243	91.3937	H3K4ac + K9ac + K14ac + K18ac	602.417	187.629	H3K4ac + K9ac + K14ac + K18ac	467.833	115.362	H3K4ac + K9ac + K14ac + K18ac	375.333	104.85	H3K4ac + K9ac + K14ac + K18ac	430.5	103.346	H3K4ac + K9ac + K14ac + K18ac	364.583	118.592	H3K4ac + K9ac + K14ac + K18ac	236	92.0853	H3K4ac + K9ac + K14ac + K18ac	448.333	80.829	H3K4ac + K9ac + K14ac + K18ac	450.25	155.966	H3K4ac + K9ac + K14ac + K18ac	254.667	100.145	H3K4ac + K9ac + K14ac + K18ac	753.583	154.537	H3K4ac + K9ac + K14ac + K18ac	463.25	109.009	H3K4ac + K9ac + K14ac + K18ac
18	H3K4me3	494.25	94.136	H3K4me3	557.333	62.9462	H3K4me3	377.417	87.3411	H3K4me3	309	98.4152	H3K4me3	257.667	96.0567	H3K4me3	661.167	111.802	H3K4me3	666.833	131.238	H3K4me3	584.5	140.605	H3K4me3	706.667	115.47	H3K4me3	359	84.4841	H3K4me3	251.75	93.1778	H3K4me3	710.167	67.55	H3K4me3	458.917	86.1959	H3K4me3	272.667	107.088	H3K4me3	991.167	58.4728	H3K4me3	558.917	113.184	H3K4me3
19	H3K4me3 + K9ac	633.25	76.7991	H3K4me3 + K9ac	707.417	74.6941	H3K4me3 + K9ac	632	108.927	H3K4me3 + K9ac	431.75	51.919	H3K4me3 + K9ac	312.833	54.4076	H3K4me3 + K9ac	798.167	61.9764	H3K4me3 + K9ac	1335.25	318.271	H3K4me3 + K9ac	1359.17	582.274	H3K4me3 + K9ac	934.833	127.979	H3K4me3 + K9ac	610	65.259	H3K4me3 + K9ac	320.5	50.6904	H3K4me3 + K9ac	974	12.3168	H3K4me3 + K9ac	714.417	47.7434	H3K4me3 + K9ac	384.083	59.2098	H3K4me3 + K9ac	1121.08	244.531	H3K4me3 + K9ac	695.583	49.8593	H3K4me3 + K9ac
20	H3K4me3 + K14ac	712.25	19.7172	H3K4me3 + K14ac	789.917	35.6031	H3K4me3 + K14ac	716.917	218.448	H3K4me3 + K14ac	445.333	25.5893	H3K4me3 + K14ac	315.333	42.0432	H3K4me3 + K14ac	850.417	52.3248	H3K4me3 + K14ac	1334.83	74.721	H3K4me3 + K14ac	1475.58	551.024	H3K4me3 + K14ac	1044.83	47.9201	H3K4me3 + K14ac	852.333	141.174	H3K4me3 + K14ac	329.333	38.4486	H3K4me3 + K14ac	931.333	27.3279	H3K4me3 + K14ac	759.833	121.472	H3K4me3 + K14ac	385.167	46.1539	H3K4me3 + K14ac	1173.5	213.689	H3K4me3 + K14ac	697.5	97.076	H3K4me3 + K14ac
21	H3K4me3 + K18ac	774	95.577	H3K4me3 + K18ac	801.667	81.7834	H3K4me3 + K18ac	579.917	42.3201	H3K4me3 + K18ac	461.5	16.1715	H3K4me3 + K18ac	359.5	17.1281	H3K4me3 + K18ac	843.917	108.256	H3K4me3 + K18ac	1306.08	289.189	H3K4me3 + K18ac	1084.92	162.088	H3K4me3 + K18ac	1048.67	10.3923	H3K4me3 + K18ac	722.917	77.8291	H3K4me3 + K18ac	358.417	52.9741	H3K4me3 + K18ac	1020.83	131.828	H3K4me3 + K18ac	824.833	92.949	H3K4me3 + K18ac	419.25	68.7299	H3K4me3 + K18ac	1231.08	241.572	H3K4me3 + K18ac	726.75	114.18	H3K4me3 + K18ac
22	H3K4me3 + K9ac + K14ac	653.083	60.4976	H3K4me3 + K9ac + K14ac	725.583	44.6894	H3K4me3 + K9ac + K14ac	585.667	63.7234	H3K4me3 + K9ac + K14ac	421.917	38.0257	H3K4me3 + K9ac + K14ac	398.75	82.1608	H3K4me3 + K9ac + K14ac	789.917	168.11	H3K4me3 + K9ac + K14ac	1199.17	323.937	H3K4me3 + K9ac + K14ac	1189.42	291.747	H3K4me3 + K9ac + K14ac	1139.67	129.326	H3K4me3 + K9ac + K14ac	726	85.18	H3K4me3 + K9ac + K14ac	386.167	24.8454	H3K4me3 + K9ac + K14ac	999.833	86.0252	H3K4me3 + K9ac + K14ac	752.417	101.59	H3K4me3 + K9ac + K14ac	727.667	413.319	H3K4me3 + K9ac + K14ac	931	282.002	H3K4me3 + K9ac + K14ac	836.75	156.943	H3K4me3 + K9ac + K14ac
23	H3K4me3 + K9ac + K18ac	666.833	45.0551	H3K4me3 + K9ac + K18ac	710.5	80.0336	H3K4me3 + K9ac + K18ac	638.833	77.554	H3K4me3 + K9ac + K18ac	473.083	71.8184	H3K4me3 + K9ac + K18ac	361.75	17.9203	H3K4me3 + K9ac + K18ac	771.417	133.444	H3K4me3 + K9ac + K18ac	1418.5	83.278	H3K4me3 + K9ac + K18ac	1385.08	241.258	H3K4me3 + K9ac + K18ac	1075.83	75.6329	H3K4me3 + K9ac + K18ac	776.667	152.614	H3K4me3 + K9ac + K18ac	426	65.4042	H3K4me3 + K9ac + K18ac	962.5	160.696	H3K4me3 + K9ac + K18ac	869.75	141.881	H3K4me3 + K9ac + K18ac	843	479.987	H3K4me3 + K9ac + K18ac	877.417	256.528	H3K4me3 + K9ac + K18ac	760.167	27.6613	H3K4me3 + K9ac + K18ac
24	H3K4me3 + K14ac + K18ac	717.833	69.9124	H3K4me3 + K14ac + K18ac	735.083	102.251	H3K4me3 + K14ac + K18ac	774.083	201.168	H3K4me3 + K14ac + K18ac	578.5	142.757	H3K4me3 + K14ac + K18ac	492.75	151.432	H3K4me3 + K14ac + K18ac	813.5	65.0068	H3K4me3 + K14ac + K18ac	1812.83	487.091	H3K4me3 + K14ac + K18ac	1555.92	525.576	H3K4me3 + K14ac + K18ac	1187.33	3.0792	H3K4me3 + K14ac + K18ac	1014.58	307.573	H3K4me3 + K14ac + K18ac	477.25	84.4912	H3K4me3 + K14ac + K18ac	987	27.3279	H3K4me3 + K14ac + K18ac	933.25	181.515	H3K4me3 + K14ac + K18ac	667.583	311.713	H3K4me3 + K14ac + K18ac	1020.58	219.332	H3K4me3 + K14ac + K18ac	769.583	45.5391	H3K4me3 + K14ac + K18ac
25	H3K4me3 + K9ac + K14ac + K18ac	602.75	95.3847	H3K4me3 + K9ac + K14ac + K18ac	710.167	58.2476	H3K4me3 + K9ac + K14ac + K18ac	662.5	91.0879	H3K4me3 + K9ac + K14ac + K18ac	428	20.6935	H3K4me3 + K9ac + K14ac + K18ac	347.833	46.8429	H3K4me3 + K9ac + K14ac + K18ac	776.083	93.6148	H3K4me3 + K9ac + K14ac + K18ac	1191.75	232.016	H3K4me3 + K9ac + K14ac + K18ac	1360.83	274.995	H3K4me3 + K9ac + K14ac + K18ac	1202.17	283.479	H3K4me3 + K9ac + K14ac + K18ac	773	131.351	H3K4me3 + K9ac + K14ac + K18ac	355.333	36.0935	H3K4me3 + K9ac + K14ac + K18ac	1037.83	302.724	H3K4me3 + K9ac + K14ac + K18ac	799.917	90.9658	H3K4me3 + K9ac + K14ac + K18ac	469.333	71.3245	H3K4me3 + K9ac + K14ac + K18ac	969.25	228.609	H3K4me3 + K9ac + K14ac + K18ac	783.167	76.2654	H3K4me3 + K9ac + K14ac + K18ac
26	H3T3p + K4me3 + K9ac + K14ac + K18ac	442.417	85.6337	H3T3p + K4me3 + K9ac + K14ac + K18ac	502.75	41.5303	H3T3p + K4me3 + K9ac + K14ac + K18ac	380.833	99.0408	H3T3p + K4me3 + K9ac + K14ac + K18ac	308	61.4305	H3T3p + K4me3 + K9ac + K14ac + K18ac	262.167	66.5986	H3T3p + K4me3 + K9ac + K14ac + K18ac	639.583	182.273	H3T3p + K4me3 + K9ac + K14ac + K18ac	491.75	136.156	H3T3p + K4me3 + K9ac + K14ac + K18ac	389.167	80.3697	H3T3p + K4me3 + K9ac + K14ac + K18ac	514.333	58.8897	H3T3p + K4me3 + K9ac + K14ac + K18ac	348.5	73.6279	H3T3p + K4me3 + K9ac + K14ac + K18ac	256.75	63.6637	H3T3p + K4me3 + K9ac + K14ac + K18ac	478.833	82.1762	H3T3p + K4me3 + K9ac + K14ac + K18ac	444.25	83.9358	H3T3p + K4me3 + K9ac + K14ac + K18ac	291.333	54.1322	H3T3p + K4me3 + K9ac + K14ac + K18ac	657.917	262.706	H3T3p + K4me3 + K9ac + K14ac + K18ac	473.667	43.0899	H3T3p + K4me3 + K9ac + K14ac + K18ac
27	H3T3p + K4me3	432.5	45.915	H3T3p + K4me3	536.917	35.0358	H3T3p + K4me3	368.75	89.9401	H3T3p + K4me3	322.917	63.7038	H3T3p + K4me3	260.583	69.6453	H3T3p + K4me3	588.167	102.097	H3T3p + K4me3	535.417	112.897	H3T3p + K4me3	415.667	81.1254	H3T3p + K4me3	668.333	50.037	H3T3p + K4me3	355.083	73.8614	H3T3p + K4me3	258.75	62.1458	H3T3p + K4me3	610.167	62.1614	H3T3p + K4me3	495.25	93.9978	H3T3p + K4me3	277.75	67.4605	H3T3p + K4me3	726.917	130.558	H3T3p + K4me3	452.833	47.2084	H3T3p + K4me3
28	H3R2me2a + T3p + K4me3 + K9ac + K14ac + K18ac	458.167	78.1236	H3R2me2a + T3p + K4me3 + K9ac + K14ac + K18ac	489.083	27.0423	H3R2me2a + T3p + K4me3 + K9ac + K14ac + K18ac	364.167	90.5532	H3R2me2a + T3p + K4me3 + K9ac + K14ac + K18ac	311.167	71.1417	H3R2me2a + T3p + K4me3 + K9ac + K14ac + K18ac	254.167	71.4052	H3R2me2a + T3p + K4me3 + K9ac + K14ac + K18ac	649.167	127.001	H3R2me2a + T3p + K4me3 + K9ac + K14ac + K18ac	463.083	116.335	H3R2me2a + T3p + K4me3 + K9ac + K14ac + K18ac	399.667	74.1055	H3R2me2a + T3p + K4me3 + K9ac + K14ac + K18ac	522.5	47.9201	H3R2me2a + T3p + K4me3 + K9ac + K14ac + K18ac	351.917	80.3291	H3R2me2a + T3p + K4me3 + K9ac + K14ac + K18ac	254.25	62.6066	H3R2me2a + T3p + K4me3 + K9ac + K14ac + K18ac	496.167	57.9275	H3R2me2a + T3p + K4me3 + K9ac + K14ac + K18ac	428.083	43.5187	H3R2me2a + T3p + K4me3 + K9ac + K14ac + K18ac	274.167	63.2212	H3R2me2a + T3p + K4me3 + K9ac + K14ac + K18ac	767.75	161.1	H3R2me2a + T3p + K4me3 + K9ac + K14ac + K18ac	451.167	51.124	H3R2me2a + T3p + K4me3 + K9ac + K14ac + K18ac
29	H3R2me2a + T3p + K4me3	439.167	54.7942	H3R2me2a + T3p + K4me3	478.667	42.7074	H3R2me2a + T3p + K4me3	385	46.7959	H3R2me2a + T3p + K4me3	313.083	67.1457	H3R2me2a + T3p + K4me3	260	63.5161	H3R2me2a + T3p + K4me3	637.5	94.1671	H3R2me2a + T3p + K4me3	493.083	92.5948	H3R2me2a + T3p + K4me3	393.25	56.1924	H3R2me2a + T3p + K4me3	575.833	21.7469	H3R2me2a + T3p + K4me3	365	61.161	H3R2me2a + T3p + K4me3	258.167	58.4095	H3R2me2a + T3p + K4me3	537.167	64.4708	H3R2me2a + T3p + K4me3	513.25	91.3671	H3R2me2a + T3p + K4me3	278.583	66.6052	H3R2me2a + T3p + K4me3	781.833	102.703	H3R2me2a + T3p + K4me3	457.5	46.0696	H3R2me2a + T3p + K4me3
30	H3R2me2a + K4me3	446.333	38.7881	H3R2me2a + K4me3	556.083	21.6647	H3R2me2a + K4me3	436.417	50.8464	H3R2me2a + K4me3	325.833	21.2594	H3R2me2a + K4me3	295.333	31.7222	H3R2me2a + K4me3	680.75	73.4531	H3R2me2a + K4me3	666.083	48.3018	H3R2me2a + K4me3	698.583	136.904	H3R2me2a + K4me3	976	50.8068	H3R2me2a + K4me3	420.333	45.113	H3R2me2a + K4me3	339.833	19.1418	H3R2me2a + K4me3	884.333	138.179	H3R2me2a + K4me3	597.667	64.9342	H3R2me2a + K4me3	481.5	138.959	H3R2me2a + K4me3	792.583	165.479	H3R2me2a + K4me3	626	76.6072	H3R2me2a + K4me3
32	H3K4me2	465.167	68.077	H3K4me2	529.417	35.5417	H3K4me2	411.417	48.2803	H3K4me2	357.667	38.4342	H3K4me2	293.917	28.7343	H3K4me2	580.75	87.9311	H3K4me2	696.333	42.103	H3K4me2	604.917	72.0223	H3K4me2	757	55.4256	H3K4me2	384.333	48.4065	H3K4me2	329	10.2956	H3K4me2	717.5	89.8742	H3K4me2	606.5	83.5404	H3K4me2	444.333	134.959	H3K4me2	673.833	183.202	H3K4me2	499.667	38.8015	H3K4me2
33	H3K4me2 + K9ac + K14ac + K18ac	498	65.035	H3K4me2 + K9ac + K14ac + K18ac	591.25	27.7627	H3K4me2 + K9ac + K14ac + K18ac	451.75	25.0885	H3K4me2 + K9ac + K14ac + K18ac	373.333	6.87992	H3K4me2 + K9ac + K14ac + K18ac	325.667	28.424	H3K4me2 + K9ac + K14ac + K18ac	677	109.626	H3K4me2 + K9ac + K14ac + K18ac	816.333	76.3966	H3K4me2 + K9ac + K14ac + K18ac	720.5	68.0199	H3K4me2 + K9ac + K14ac + K18ac	865.667	76.98	H3K4me2 + K9ac + K14ac + K18ac	495.25	54.4925	H3K4me2 + K9ac + K14ac + K18ac	311.667	16.0439	H3K4me2 + K9ac + K14ac + K18ac	717.167	42.9164	H3K4me2 + K9ac + K14ac + K18ac	600.417	50.3737	H3K4me2 + K9ac + K14ac + K18ac	393.083	73.8504	H3K4me2 + K9ac + K14ac + K18ac	792.667	170.615	H3K4me2 + K9ac + K14ac + K18ac	516.583	53.8732	H3K4me2 + K9ac + K14ac + K18ac
34	H3K4me1	426.5	53.9914	H3K4me1	490.583	39.8649	H3K4me1	407.583	20.1924	H3K4me1	334.5	36.4961	H3K4me1	285.083	35.9427	H3K4me1	546.75	62.7685	H3K4me1	543.417	53.129	H3K4me1	476.833	43.0353	H3K4me1	701.333	48.1125	H3K4me1	369.083	36.9358	H3K4me1	293.667	24.1492	H3K4me1	651.667	113.93	H3K4me1	585.5	47.869	H3K4me1	311.917	28.4545	H3K4me1	645.333	110.761	H3K4me1	454.167	26.8197	H3K4me1
35	H3K4me1 + K9ac + K14ac + K18ac	434.667	62.1408	H3K4me1 + K9ac + K14ac + K18ac	516.417	30.1716	H3K4me1 + K9ac + K14ac + K18ac	414.75	23.2544	H3K4me1 + K9ac + K14ac + K18ac	331.583	38.0267	H3K4me1 + K9ac + K14ac + K18ac	288.333	35.7595	H3K4me1 + K9ac + K14ac + K18ac	574.5	56.2814	H3K4me1 + K9ac + K14ac + K18ac	536.833	69.3833	H3K4me1 + K9ac + K14ac + K18ac	448.333	46.2337	H3K4me1 + K9ac + K14ac + K18ac	788.333	174.745	H3K4me1 + K9ac + K14ac + K18ac	383.833	32.7488	H3K4me1 + K9ac + K14ac + K18ac	290.5	25.4522	H3K4me1 + K9ac + K14ac + K18ac	609.5	112.198	H3K4me1 + K9ac + K14ac + K18ac	569.5	78.417	H3K4me1 + K9ac + K14ac + K18ac	314.833	29.1617	H3K4me1 + K9ac + K14ac + K18ac	649.417	112.387	H3K4me1 + K9ac + K14ac + K18ac	458	23.7721	H3K4me1 + K9ac + K14ac + K18ac
36	H3S10p	412.167	68.7462	H3S10p	490.583	28.8038	H3S10p	377.583	50.9476	H3S10p	334.75	33.5905	H3S10p	292.5	28.26	H3S10p	563.167	112.961	H3S10p	635.167	127.655	H3S10p	426.417	58.0085	H3S10p	585.667	73.5159	H3S10p	373.75	43.4957	H3S10p	297	22.5043	H3S10p	494	67.7424	H3S10p	500.417	13.326	H3S10p	344.25	39.6432	H3S10p	598.667	134.564	H3S10p	453.167	47.8133	H3S10p
37	H3K4ac + K9ac + S10p + K14ac + K18ac	411.25	74.0982	H3K4ac + K9ac + S10p + K14ac + K18ac	467.833	28.1537	H3K4ac + K9ac + S10p + K14ac + K18ac	373.333	57.6304	H3K4ac + K9ac + S10p + K14ac + K18ac	337.917	37.5809	H3K4ac + K9ac + S10p + K14ac + K18ac	286.75	31.0416	H3K4ac + K9ac + S10p + K14ac + K18ac	574.25	108.754	H3K4ac + K9ac + S10p + K14ac + K18ac	489.583	37.695	H3K4ac + K9ac + S10p + K14ac + K18ac	395.333	41.3548	H3K4ac + K9ac + S10p + K14ac + K18ac	452.833	49.0748	H3K4ac + K9ac + S10p + K14ac + K18ac	374.25	54.1359	H3K4ac + K9ac + S10p + K14ac + K18ac	298.083	16.8795	H3K4ac + K9ac + S10p + K14ac + K18ac	438.667	47.3427	H3K4ac + K9ac + S10p + K14ac + K18ac	462.25	49.3636	H3K4ac + K9ac + S10p + K14ac + K18ac	396	88.2895	H3K4ac + K9ac + S10p + K14ac + K18ac	582.417	150.132	H3K4ac + K9ac + S10p + K14ac + K18ac	464.417	48.6357	H3K4ac + K9ac + S10p + K14ac + K18ac
38	H3K4me3 + S10p	572.667	85.5635	H3K4me3 + S10p	639.75	55.1962	H3K4me3 + S10p	462.417	53.2196	H3K4me3 + S10p	350.083	30.41	H3K4me3 + S10p	333.417	62.7307	H3K4me3 + S10p	687.833	86.9745	H3K4me3 + S10p	815.25	37.3545	H3K4me3 + S10p	797.833	106.698	H3K4me3 + S10p	1078.83	62.1614	H3K4me3 + S10p	483.25	86.7604	H3K4me3 + S10p	352.75	24.1942	H3K4me3 + S10p	978.5	145.3	H3K4me3 + S10p	606.833	105.424	H3K4me3 + S10p	585.417	195.014	H3K4me3 + S10p	852.667	252.606	H3K4me3 + S10p	727.917	106.804	H3K4me3 + S10p
39	H3K4me3 + K9ac + S10p + K14ac + K18ac	515.5	48.8129	H3K4me3 + K9ac + S10p + K14ac + K18ac	574.583	27.3582	H3K4me3 + K9ac + S10p + K14ac + K18ac	403.25	56.7929	H3K4me3 + K9ac + S10p + K14ac + K18ac	325.333	71.2065	H3K4me3 + K9ac + S10p + K14ac + K18ac	268.75	61.5698	H3K4me3 + K9ac + S10p + K14ac + K18ac	781.333	83.5513	H3K4me3 + K9ac + S10p + K14ac + K18ac	746.417	196.511	H3K4me3 + K9ac + S10p + K14ac + K18ac	651	182.978	H3K4me3 + K9ac + S10p + K14ac + K18ac	670.167	20.5922	H3K4me3 + K9ac + S10p + K14ac + K18ac	440	75.7985	H3K4me3 + K9ac + S10p + K14ac + K18ac	264.25	58.834	H3K4me3 + K9ac + S10p + K14ac + K18ac	691.833	132.983	H3K4me3 + K9ac + S10p + K14ac + K18ac	549.167	110.074	H3K4me3 + K9ac + S10p + K14ac + K18ac	345.333	72.509	H3K4me3 + K9ac + S10p + K14ac + K18ac	1080.5	197.811	H3K4me3 + K9ac + S10p + K14ac + K18ac	612.083	75.6514	H3K4me3 + K9ac + S10p + K14ac + K18ac
40	H3R2me2a + K4me3 + S10p	487.333	75.8288	H3R2me2a + K4me3 + S10p	549.583	32.6421	H3R2me2a + K4me3 + S10p	386.333	87.3032	H3R2me2a + K4me3 + S10p	321.667	72.1249	H3R2me2a + K4me3 + S10p	257.917	69.1581	H3R2me2a + K4me3 + S10p	764.833	108.396	H3R2me2a + K4me3 + S10p	625.917	149.43	H3R2me2a + K4me3 + S10p	724.75	121.206	H3R2me2a + K4me3 + S10p	831.167	68.3198	H3R2me2a + K4me3 + S10p	401.75	81.9356	H3R2me2a + K4me3 + S10p	267.917	61.3384	H3R2me2a + K4me3 + S10p	739.667	112.391	H3R2me2a + K4me3 + S10p	498.083	49.9432	H3R2me2a + K4me3 + S10p	310.833	63.9424	H3R2me2a + K4me3 + S10p	993.083	277.185	H3R2me2a + K4me3 + S10p	541.833	61.2756	H3R2me2a + K4me3 + S10p
41	H3R2me2a + K4me3 + K9ac + S10p + K14ac + K18ac	422.5	49.6465	H3R2me2a + K4me3 + K9ac + S10p + K14ac + K18ac	531.417	37.6597	H3R2me2a + K4me3 + K9ac + S10p + K14ac + K18ac	385.083	95.3816	H3R2me2a + K4me3 + K9ac + S10p + K14ac + K18ac	315.25	69.5799	H3R2me2a + K4me3 + K9ac + S10p + K14ac + K18ac	258.25	69.9097	H3R2me2a + K4me3 + K9ac + S10p + K14ac + K18ac	761	96.4749	H3R2me2a + K4me3 + K9ac + S10p + K14ac + K18ac	740.583	343.604	H3R2me2a + K4me3 + K9ac + S10p + K14ac + K18ac	587.667	83.2337	H3R2me2a + K4me3 + K9ac + S10p + K14ac + K18ac	650.5	4.04145	H3R2me2a + K4me3 + K9ac + S10p + K14ac + K18ac	394.417	82.4214	H3R2me2a + K4me3 + K9ac + S10p + K14ac + K18ac	259.667	62.0322	H3R2me2a + K4me3 + K9ac + S10p + K14ac + K18ac	629.5	110.274	H3R2me2a + K4me3 + K9ac + S10p + K14ac + K18ac	463.917	103.482	H3R2me2a + K4me3 + K9ac + S10p + K14ac + K18ac	303.583	74.5089	H3R2me2a + K4me3 + K9ac + S10p + K14ac + K18ac	873.417	239.033	H3R2me2a + K4me3 + K9ac + S10p + K14ac + K18ac	523	57.6818	H3R2me2a + K4me3 + K9ac + S10p + K14ac + K18ac
42	H3K9me3	432.75	85.0553	H3K9me3	477.75	31.8089	H3K9me3	380.083	95.6813	H3K9me3	307.667	65.0954	H3K9me3	260.75	66.4532	H3K9me3	641	173.271	H3K9me3	507.5	157.685	H3K9me3	395.583	75.9217	H3K9me3	547.333	75.8253	H3K9me3	351.5	76.3993	H3K9me3	256.5	62.9812	H3K9me3	589.667	80.4441	H3K9me3	494.583	111.675	H3K9me3	291.5	55.4647	H3K9me3	636.25	252.157	H3K9me3	474.75	42.6157	H3K9me3
43	H3K4ac + K9me3 + K14ac + K18ac	418.25	107.156	H3K4ac + K9me3 + K14ac + K18ac	494.167	43.3329	H3K4ac + K9me3 + K14ac + K18ac	352.083	118.639	H3K4ac + K9me3 + K14ac + K18ac	291.75	94.0943	H3K4ac + K9me3 + K14ac + K18ac	244.583	93.2688	H3K4ac + K9me3 + K14ac + K18ac	630.5	177.939	H3K4ac + K9me3 + K14ac + K18ac	459.167	106.078	H3K4ac + K9me3 + K14ac + K18ac	378.75	103.807	H3K4ac + K9me3 + K14ac + K18ac	417.167	81.0215	H3K4ac + K9me3 + K14ac + K18ac	344.333	98.2378	H3K4ac + K9me3 + K14ac + K18ac	235.833	92.8458	H3K4ac + K9me3 + K14ac + K18ac	449.833	70.6292	H3K4ac + K9me3 + K14ac + K18ac	430.917	136.885	H3K4ac + K9me3 + K14ac + K18ac	255	99.9352	H3K4ac + K9me3 + K14ac + K18ac	719.417	104.897	H3K4ac + K9me3 + K14ac + K18ac	467.333	107.461	H3K4ac + K9me3 + K14ac + K18ac
44	H3K4me2 + K9ac + K18ac	503.833	73.8515	H3K4me2 + K9ac + K18ac	577.167	44.4901	H3K4me2 + K9ac + K18ac	401.917	89.319	H3K4me2 + K9ac + K18ac	319.833	95.8411	H3K4me2 + K9ac + K18ac	259	94.6483	H3K4me2 + K9ac + K18ac	700.333	57.2072	H3K4me2 + K9ac + K18ac	725.917	121.785	H3K4me2 + K9ac + K18ac	611	118.42	H3K4me2 + K9ac + K18ac	791.167	76.0178	H3K4me2 + K9ac + K18ac	388.917	96.8635	H3K4me2 + K9ac + K18ac	247	89.9061	H3K4me2 + K9ac + K18ac	754	13.0866	H3K4me2 + K9ac + K18ac	553.917	103.93	H3K4me2 + K9ac + K18ac	268.75	97.1964	H3K4me2 + K9ac + K18ac	1001.5	110.722	H3K4me2 + K9ac + K18ac	495.417	86.4615	H3K4me2 + K9ac + K18ac
45	H3K4me1 + K9ac + K18ac	473.583	107.132	H3K4me1 + K9ac + K18ac	514.5	49.3495	H3K4me1 + K9ac + K18ac	352.833	107.325	H3K4me1 + K9ac + K18ac	308.25	101.271	H3K4me1 + K9ac + K18ac	245.917	96.6863	H3K4me1 + K9ac + K18ac	635.333	132.185	H3K4me1 + K9ac + K18ac	508.333	144.331	H3K4me1 + K9ac + K18ac	425.5	100.798	H3K4me1 + K9ac + K18ac	605.333	174.745	H3K4me1 + K9ac + K18ac	340.833	102.133	H3K4me1 + K9ac + K18ac	236.083	90.2578	H3K4me1 + K9ac + K18ac	603	115.855	H3K4me1 + K9ac + K18ac	476.333	73.7669	H3K4me1 + K9ac + K18ac	261	91.2222	H3K4me1 + K9ac + K18ac	726.083	150.252	H3K4me1 + K9ac + K18ac	451	94.6553	H3K4me1 + K9ac + K18ac
47	H3R2me2a	425.583	70.3696	H3R2me2a	486.083	34.514	H3R2me2a	367.167	90.8293	H3R2me2a	302.667	85.644	H3R2me2a	241.25	96.7277	H3R2me2a	594.583	65.6418	H3R2me2a	496	91.4618	H3R2me2a	383.5	99.191	H3R2me2a	522.333	116.24	H3R2me2a	337.5	88.4033	H3R2me2a	240.5	89.7571	H3R2me2a	521.667	79.2894	H3R2me2a	449.083	102.773	H3R2me2a	259.083	94.9099	H3R2me2a	675.333	104.328	H3R2me2a	437	117.493	H3R2me2a
48	H3R2me2a + K4ac + K9ac + K14ac + K18ac	377.75	25.0043	H3R2me2a + K4ac + K9ac + K14ac + K18ac	483.833	44.4426	H3R2me2a + K4ac + K9ac + K14ac + K18ac	387.75	72.6332	H3R2me2a + K4ac + K9ac + K14ac + K18ac	307.083	30.9448	H3R2me2a + K4ac + K9ac + K14ac + K18ac	252.417	37.0149	H3R2me2a + K4ac + K9ac + K14ac + K18ac	560	58.3489	H3R2me2a + K4ac + K9ac + K14ac + K18ac	475.75	51.5288	H3R2me2a + K4ac + K9ac + K14ac + K18ac	402.917	61.2127	H3R2me2a + K4ac + K9ac + K14ac + K18ac	444.5	23.2865	H3R2me2a + K4ac + K9ac + K14ac + K18ac	360.25	62.8086	H3R2me2a + K4ac + K9ac + K14ac + K18ac	274.25	28.3136	H3R2me2a + K4ac + K9ac + K14ac + K18ac	424.167	10.1999	H3R2me2a + K4ac + K9ac + K14ac + K18ac	472.333	36.5341	H3R2me2a + K4ac + K9ac + K14ac + K18ac	341.167	69.6608	H3R2me2a + K4ac + K9ac + K14ac + K18ac	588.833	136.496	H3R2me2a + K4ac + K9ac + K14ac + K18ac	446.25	33.6621	H3R2me2a + K4ac + K9ac + K14ac + K18ac
50	H3R2me2a + K4me3 + K9ac + K14ac + K18ac	442.333	55.8357	H3R2me2a + K4me3 + K9ac + K14ac + K18ac	557.75	42.411	H3R2me2a + K4me3 + K9ac + K14ac + K18ac	401.75	46.8001	H3R2me2a + K4me3 + K9ac + K14ac + K18ac	330.167	57.4227	H3R2me2a + K4me3 + K9ac + K14ac + K18ac	271.583	38.7942	H3R2me2a + K4me3 + K9ac + K14ac + K18ac	798.083	65.6908	H3R2me2a + K4me3 + K9ac + K14ac + K18ac	756.417	131.926	H3R2me2a + K4me3 + K9ac + K14ac + K18ac	817.667	114.069	H3R2me2a + K4me3 + K9ac + K14ac + K18ac	838.333	53.886	H3R2me2a + K4me3 + K9ac + K14ac + K18ac	506.417	92.5676	H3R2me2a + K4me3 + K9ac + K14ac + K18ac	318.333	22.0353	H3R2me2a + K4me3 + K9ac + K14ac + K18ac	708.333	25.7883	H3R2me2a + K4me3 + K9ac + K14ac + K18ac	644.083	108.018	H3R2me2a + K4me3 + K9ac + K14ac + K18ac	613	204.088	H3R2me2a + K4me3 + K9ac + K14ac + K18ac	869.25	259.722	H3R2me2a + K4me3 + K9ac + K14ac + K18ac	643.75	45.2797	H3R2me2a + K4me3 + K9ac + K14ac + K18ac
51	H3R2me1 + K4me3	481.667	34.7467	H3R2me1 + K4me3	561.333	20.7168	H3R2me1 + K4me3	406.333	24.8164	H3R2me1 + K4me3	326.5	55.686	H3R2me1 + K4me3	266.667	27.2152	H3R2me1 + K4me3	640.5	78.2865	H3R2me1 + K4me3	793.167	68.9554	H3R2me1 + K4me3	798.333	139.654	H3R2me1 + K4me3	672	56.5803	H3R2me1 + K4me3	410.417	22.2567	H3R2me1 + K4me3	364.333	44.8512	H3R2me1 + K4me3	792.5	58.3124	H3R2me1 + K4me3	615.583	121.15	H3R2me1 + K4me3	543.083	123.782	H3R2me1 + K4me3	767.25	158.639	H3R2me1 + K4me3	573	65.0612	H3R2me1 + K4me3
52	H3R2me1 + K4me3 + K9ac + K14ac + K18ac	489.25	51.4115	H3R2me1 + K4me3 + K9ac + K14ac + K18ac	610.583	16.0725	H3R2me1 + K4me3 + K9ac + K14ac + K18ac	422.583	23.7461	H3R2me1 + K4me3 + K9ac + K14ac + K18ac	324.25	29.7388	H3R2me1 + K4me3 + K9ac + K14ac + K18ac	284.75	44.8878	H3R2me1 + K4me3 + K9ac + K14ac + K18ac	796.75	83.3099	H3R2me1 + K4me3 + K9ac + K14ac + K18ac	720	99.469	H3R2me1 + K4me3 + K9ac + K14ac + K18ac	909.917	144.357	H3R2me1 + K4me3 + K9ac + K14ac + K18ac	957.333	190.141	H3R2me1 + K4me3 + K9ac + K14ac + K18ac	504.25	6.93555	H3R2me1 + K4me3 + K9ac + K14ac + K18ac	331.083	68.8753	H3R2me1 + K4me3 + K9ac + K14ac + K18ac	1047.33	414.537	H3R2me1 + K4me3 + K9ac + K14ac + K18ac	578.75	36.7316	H3R2me1 + K4me3 + K9ac + K14ac + K18ac	419.583	67.3055	H3R2me1 + K4me3 + K9ac + K14ac + K18ac	942.833	212.159	H3R2me1 + K4me3 + K9ac + K14ac + K18ac	652.5	57.7745	H3R2me1 + K4me3 + K9ac + K14ac + K18ac
53	H3Cit2	399.583	80.1413	H3Cit2	476.583	55.4058	H3Cit2	343	100.496	H3Cit2	296.25	95.4166	H3Cit2	240	91.0653	H3Cit2	570.417	121.618	H3Cit2	488.583	95.5717	H3Cit2	371.583	109.705	H3Cit2	472.667	93.9156	H3Cit2	335.5	95.1515	H3Cit2	233.5	90.0224	H3Cit2	449.167	54.8483	H3Cit2	411.333	109.096	H3Cit2	249	94.3327	H3Cit2	708.417	47.454	H3Cit2	439.833	90.9642	H3Cit2
54	H3Cit2 + K4me3	447.5	79.9613	H3Cit2 + K4me3	515.333	42.8978	H3Cit2 + K4me3	348.167	99.1693	H3Cit2 + K4me3	298.417	93.0079	H3Cit2 + K4me3	244	94.0437	H3Cit2 + K4me3	724.667	131.309	H3Cit2 + K4me3	563.5	129.906	H3Cit2 + K4me3	552.333	92.3793	H3Cit2 + K4me3	652.167	136.062	H3Cit2 + K4me3	339.25	94.1969	H3Cit2 + K4me3	239.25	90.7068	H3Cit2 + K4me3	689.333	108.157	H3Cit2 + K4me3	464.833	67.3259	H3Cit2 + K4me3	289.083	99.1962	H3Cit2 + K4me3	920.417	181.204	H3Cit2 + K4me3	548.25	98.5004	H3Cit2 + K4me3
55	H3Cit2 + K4me3 + K9ac + K14ac + K18ac	438.417	83.6161	H3Cit2 + K4me3 + K9ac + K14ac + K18ac	504.75	34.236	H3Cit2 + K4me3 + K9ac + K14ac + K18ac	369.333	86.7483	H3Cit2 + K4me3 + K9ac + K14ac + K18ac	299.667	88.4203	H3Cit2 + K4me3 + K9ac + K14ac + K18ac	241.167	94.9778	H3Cit2 + K4me3 + K9ac + K14ac + K18ac	722.333	59.0988	H3Cit2 + K4me3 + K9ac + K14ac + K18ac	520.333	126.492	H3Cit2 + K4me3 + K9ac + K14ac + K18ac	542.917	153.37	H3Cit2 + K4me3 + K9ac + K14ac + K18ac	586	141.258	H3Cit2 + K4me3 + K9ac + K14ac + K18ac	350.083	88.9483	H3Cit2 + K4me3 + K9ac + K14ac + K18ac	237.917	87.5609	H3Cit2 + K4me3 + K9ac + K14ac + K18ac	548.333	79.2894	H3Cit2 + K4me3 + K9ac + K14ac + K18ac	463	85.4968	H3Cit2 + K4me3 + K9ac + K14ac + K18ac	288.917	94.1895	H3Cit2 + K4me3 + K9ac + K14ac + K18ac	917.333	144.57	H3Cit2 + K4me3 + K9ac + K14ac + K18ac	529.75	115.436	H3Cit2 + K4me3 + K9ac + K14ac + K18ac
56	H3Cit2 + K4ac + K9ac + K14ac + K18ac	387.833	23.908	H3Cit2 + K4ac + K9ac + K14ac + K18ac	482.667	41.5015	H3Cit2 + K4ac + K9ac + K14ac + K18ac	385.667	69.5802	H3Cit2 + K4ac + K9ac + K14ac + K18ac	319.083	48.2558	H3Cit2 + K4ac + K9ac + K14ac + K18ac	252.25	38.5298	H3Cit2 + K4ac + K9ac + K14ac + K18ac	538.583	57.639	H3Cit2 + K4ac + K9ac + K14ac + K18ac	446.167	41.8644	H3Cit2 + K4ac + K9ac + K14ac + K18ac	382.75	59.3373	H3Cit2 + K4ac + K9ac + K14ac + K18ac	415.667	4.2339	H3Cit2 + K4ac + K9ac + K14ac + K18ac	349.167	61.6661	H3Cit2 + K4ac + K9ac + K14ac + K18ac	274.083	29.0049	H3Cit2 + K4ac + K9ac + K14ac + K18ac	391.333	21.1695	H3Cit2 + K4ac + K9ac + K14ac + K18ac	500.833	81.5991	H3Cit2 + K4ac + K9ac + K14ac + K18ac	316.75	43.7758	H3Cit2 + K4ac + K9ac + K14ac + K18ac	572.5	133.583	H3Cit2 + K4ac + K9ac + K14ac + K18ac	440.333	28.1911	H3Cit2 + K4ac + K9ac + K14ac + K18ac
57	H3T3p	394.417	40.4185	H3T3p	469.417	23.5692	H3T3p	347	40.7931	H3T3p	315.083	49.8653	H3T3p	261.333	41.3002	H3T3p	544.417	33.3482	H3T3p	538.667	110.607	H3T3p	363	38.0477	H3T3p	455.167	76.4027	H3T3p	341.75	40.2496	H3T3p	286.5	35.0582	H3T3p	409.833	39.4523	H3T3p	486.417	80.0131	H3T3p	381.167	67.3622	H3T3p	534.333	124.379	H3T3p	450	28.6809	H3T3p
58	H4 (1-23)	383.833	17.2873	H4 (1-23)	475.667	12.5992	H4 (1-23)	365.75	9.7273	H4 (1-23)	302.917	24.5302	H4 (1-23)	266.833	37.7639	H4 (1-23)	526.333	51.2893	H4 (1-23)	696.583	196.483	H4 (1-23)	441.5	74.0093	H4 (1-23)	467.833	22.9016	H4 (1-23)	346.583	19.1047	H4 (1-23)	282.583	35.4875	H4 (1-23)	478.167	32.1392	H4 (1-23)	463.833	23.5018	H4 (1-23)	338.833	92.706	H4 (1-23)	588.917	92.8936	H4 (1-23)	446.583	33.2603	H4 (1-23)
59	H4K5ac + K8ac + K12ac + K16ac	377.583	27.0272	H4K5ac + K8ac + K12ac + K16ac	463.083	18.5839	H4K5ac + K8ac + K12ac + K16ac	339.917	25.516	H4K5ac + K8ac + K12ac + K16ac	311.917	31.2059	H4K5ac + K8ac + K12ac + K16ac	273.667	33.9357	H4K5ac + K8ac + K12ac + K16ac	519.25	48.7308	H4K5ac + K8ac + K12ac + K16ac	494.667	52.8583	H4K5ac + K8ac + K12ac + K16ac	373.083	31.4046	H4K5ac + K8ac + K12ac + K16ac	450.333	38.1051	H4K5ac + K8ac + K12ac + K16ac	423.917	61.2671	H4K5ac + K8ac + K12ac + K16ac	295.167	30.6105	H4K5ac + K8ac + K12ac + K16ac	430	37.7202	H4K5ac + K8ac + K12ac + K16ac	482	40.2998	H4K5ac + K8ac + K12ac + K16ac	398.417	85.8415	H4K5ac + K8ac + K12ac + K16ac	545.333	106.014	H4K5ac + K8ac + K12ac + K16ac	445.333	52.673	H4K5ac + K8ac + K12ac + K16ac
60	H3R2me2a + K4me2	410	69.2655	H3R2me2a + K4me2	537.917	53.7404	H3R2me2a + K4me2	430.5	112.42	H3R2me2a + K4me2	349.583	60.2399	H3R2me2a + K4me2	270.333	35.2525	H3R2me2a + K4me2	622.5	106.444	H3R2me2a + K4me2	808.25	244.667	H3R2me2a + K4me2	951.667	347.359	H3R2me2a + K4me2	838	147.417	H3R2me2a + K4me2	385.75	54.2787	H3R2me2a + K4me2	342.167	21.6256	H3R2me2a + K4me2	745	3.4641	H3R2me2a + K4me2	814	243.622	H3R2me2a + K4me2	432.917	67.5219	H3R2me2a + K4me2	743.083	230.14	H3R2me2a + K4me2	498.167	39.2848	H3R2me2a + K4me2
61	H3R2me2s + K4me2	415.917	37.4674	H3R2me2s + K4me2	531.333	54.7323	H3R2me2s + K4me2	426.917	82.916	H3R2me2s + K4me2	319.5	33.0841	H3R2me2s + K4me2	266	37.7899	H3R2me2s + K4me2	625.25	106.245	H3R2me2s + K4me2	725.167	181.903	H3R2me2s + K4me2	776.75	203.722	H3R2me2s + K4me2	960.167	79.097	H3R2me2s + K4me2	372.667	44.4631	H3R2me2s + K4me2	309.5	26.6201	H3R2me2s + K4me2	750.667	101.999	H3R2me2s + K4me2	695.5	157.944	H3R2me2s + K4me2	358.75	64.9743	H3R2me2s + K4me2	734.917	178.936	H3R2me2s + K4me2	484.833	27.3597	H3R2me2s + K4me2
62	H3R2me1 + K4me2	476.667	59.3265	H3R2me1 + K4me2	548.917	39.0483	H3R2me1 + K4me2	416.667	102.094	H3R2me1 + K4me2	327	79.7152	H3R2me1 + K4me2	259.75	79.5833	H3R2me1 + K4me2	648.25	51.4547	H3R2me1 + K4me2	898.167	522.881	H3R2me1 + K4me2	848.917	388.941	H3R2me1 + K4me2	759.833	179.171	H3R2me1 + K4me2	368.75	74.9743	H3R2me1 + K4me2	269.583	86.9633	H3R2me1 + K4me2	707.5	141.836	H3R2me1 + K4me2	605.083	178.972	H3R2me1 + K4me2	290	84.6785	H3R2me1 + K4me2	824.667	185.742	H3R2me1 + K4me2	482.833	95.9778	H3R2me1 + K4me2
63	H3Cit2 + K4me2	456.833	65.8969	H3Cit2 + K4me2	512.417	13.8387	H3Cit2 + K4me2	353.833	87.3149	H3Cit2 + K4me2	310.25	78.7007	H3Cit2 + K4me2	251.667	78.9003	H3Cit2 + K4me2	618.5	139.882	H3Cit2 + K4me2	866.333	562.587	H3Cit2 + K4me2	935.25	335.996	H3Cit2 + K4me2	899.5	155.692	H3Cit2 + K4me2	343.667	70.0619	H3Cit2 + K4me2	249.25	79.8667	H3Cit2 + K4me2	722.833	119.896	H3Cit2 + K4me2	658.75	144.376	H3Cit2 + K4me2	280.333	82.0546	H3Cit2 + K4me2	882.083	150.854	H3Cit2 + K4me2	480.583	89.8445	H3Cit2 + K4me2
65	H3K4N3	429.5	26.9959	H3K4N3	493.833	19.6497	H3K4N3	401.583	17.9678	H3K4N3	321	18.7518	H3K4N3	289	25.3129	H3K4N3	587.417	32.3217	H3K4N3	488.917	43.6988	H3K4N3	413.583	34.8365	H3K4N3	566	71.9763	H3K4N3	365	34.8807	H3K4N3	297.333	15.8301	H3K4N3	639.167	184.56	H3K4N3	518.833	15.6974	H3K4N3	312.75	16.2307	H3K4N3	614.333	98.9134	H3K4N3	448.833	16.2333	H3K4N3
66	H4K5ac	416.917	81.475	H4K5ac	475.917	37.8314	H4K5ac	367.25	110.246	H4K5ac	300.5	76.193	H4K5ac	254.25	76.6142	H4K5ac	569.833	159.5	H4K5ac	558.25	206.452	H4K5ac	401.083	95.7753	H4K5ac	407.833	85.6403	H4K5ac	350.167	86.8044	H4K5ac	244.583	78.1823	H4K5ac	443	51.9615	H4K5ac	447.5	76.9962	H4K5ac	267.583	82.218	H4K5ac	659	89.0896	H4K5ac	474.917	85.9963	H4K5ac
67	H4K8ac	409.75	79.3125	H4K8ac	469.083	40.616	H4K8ac	357.333	108.514	H4K8ac	301.083	80.235	H4K8ac	253.417	75.7957	H4K8ac	584.333	172.957	H4K8ac	582.583	67.596	H4K8ac	427.833	68.3398	H4K8ac	421.333	64.6632	H4K8ac	344.5	87.5022	H4K8ac	246.083	75.5373	H4K8ac	453.333	25.4034	H4K8ac	476	49.8568	H4K8ac	265.25	82.1662	H4K8ac	659.167	79.0581	H4K8ac	470.083	78.1548	H4K8ac
68	H4K12ac	424.417	54.1236	H4K12ac	524.333	76.1786	H4K12ac	364.5	118.913	H4K12ac	314	97.7999	H4K12ac	256.333	80.4989	H4K12ac	635	149.871	H4K12ac	673	166.525	H4K12ac	504.583	132.515	H4K12ac	529.167	139.911	H4K12ac	401.667	126.291	H4K12ac	248.25	81.2278	H4K12ac	539.333	87.7572	H4K12ac	529.75	137.755	H4K12ac	276.75	95.9492	H4K12ac	724.083	149.627	H4K12ac	526	162.986	H4K12ac
69	H4K16ac	452.667	88.3901	H4K16ac	529.667	77.0618	H4K16ac	357	108.289	H4K16ac	320.667	96.3551	H4K16ac	257.167	85.0745	H4K16ac	674.583	198.879	H4K16ac	665.083	265.768	H4K16ac	541.333	200.026	H4K16ac	559.167	181.48	H4K16ac	364.5	118.573	H4K16ac	249.417	82.3657	H4K16ac	543	138.949	H4K16ac	533.167	90.0907	H4K16ac	279.583	93.6374	H4K16ac	734.5	154.138	H4K16ac	508.75	165.248	H4K16ac
70	H4K5ac + K12ac	443.833	52.6642	H4K5ac + K12ac	524.583	60.9033	H4K5ac + K12ac	383.75	83.2579	H4K5ac + K12ac	317.667	83.0903	H4K5ac + K12ac	265.917	70.2184	H4K5ac + K12ac	683.25	135.566	H4K5ac + K12ac	663.5	282.081	H4K5ac + K12ac	484.833	170.241	H4K5ac + K12ac	497	168.201	H4K5ac + K12ac	420.083	95.7046	H4K5ac + K12ac	261.583	73.2557	H4K5ac + K12ac	533.833	134.908	H4K5ac + K12ac	461.667	148.57	H4K5ac + K12ac	278.667	87.1385	H4K5ac + K12ac	707.417	170.144	H4K5ac + K12ac	506	117.132	H4K5ac + K12ac
71	H4K8ac + K16ac	394.75	32.7859	H4K8ac + K16ac	486.917	50.406	H4K8ac + K16ac	389.667	67.6702	H4K8ac + K16ac	315.083	35.5657	H4K8ac + K16ac	258.5	33.0729	H4K8ac + K16ac	717.5	86.2763	H4K8ac + K16ac	562	51.5824	H4K8ac + K16ac	443.583	78.2756	H4K8ac + K16ac	503.5	57.1577	H4K8ac + K16ac	413.667	57.6149	H4K8ac + K16ac	291	14.066	H4K8ac + K16ac	451.833	32.909	H4K8ac + K16ac	532	90.9281	H4K8ac + K16ac	346	51.9594	H4K8ac + K16ac	626.167	154.787	H4K8ac + K16ac	487.667	62.8349	H4K8ac + K16ac
72	H4K5ac + K8ac + K12ac	369.917	53.1256	H4K5ac + K8ac + K12ac	490.25	61.2236	H4K5ac + K8ac + K12ac	353.167	49.227	H4K5ac + K8ac + K12ac	336.083	46.9763	H4K5ac + K8ac + K12ac	266.5	29.3706	H4K5ac + K8ac + K12ac	566.333	128.672	H4K5ac + K8ac + K12ac	576	58.6812	H4K5ac + K8ac + K12ac	450.75	80.0117	H4K5ac + K8ac + K12ac	481.5	70.6292	H4K5ac + K8ac + K12ac	445.75	59.5865	H4K5ac + K8ac + K12ac	298.917	16.897	H4K5ac + K8ac + K12ac	420.333	32.3316	H4K5ac + K8ac + K12ac	534.083	88.6844	H4K5ac + K8ac + K12ac	415.25	41.5927	H4K5ac + K8ac + K12ac	581.833	125.665	H4K5ac + K8ac + K12ac	498.833	66.5758	H4K5ac + K8ac + K12ac
73	H4R3me2a	411.833	62.551	H4R3me2a	533.167	85.078	H4R3me2a	378	72.507	H4R3me2a	331.583	48.9333	H4R3me2a	299.5	74.5721	H4R3me2a	604.083	154.541	H4R3me2a	711	172.857	H4R3me2a	591.667	233.589	H4R3me2a	472.667	105.078	H4R3me2a	394.25	87.8586	H4R3me2a	307.167	46.5152	H4R3me2a	555.5	169.933	H4R3me2a	595.333	171.488	H4R3me2a	503.083	227.262	H4R3me2a	612.583	137.677	H4R3me2a	540.75	146.554	H4R3me2a
74	H4R3me2s	398.417	22.9288	H4R3me2s	513.583	67.4484	H4R3me2s	385.5	42.4137	H4R3me2s	316.417	35.1582	H4R3me2s	275.917	47.0857	H4R3me2s	644.833	161.904	H4R3me2s	634.833	172.073	H4R3me2s	585.083	251.45	H4R3me2s	561.5	196.876	H4R3me2s	390.667	60.6502	H4R3me2s	282	37.9981	H4R3me2s	679.5	295.026	H4R3me2s	529.667	68.9911	H4R3me2s	402.417	204.258	H4R3me2s	623.833	85.6472	H4R3me2s	530.167	116.813	H4R3me2s
75	H4R3me1	426.917	18.0378	H4R3me1	516.833	49.1954	H4R3me1	408.5	19.8373	H4R3me1	351.917	9.84463	H4R3me1	298.333	14.5067	H4R3me1	673.417	141.979	H4R3me1	729.167	70.6103	H4R3me1	622.167	193.381	H4R3me1	631.833	21.7469	H4R3me1	439.083	66.5173	H4R3me1	307.25	15.8497	H4R3me1	598.667	13.4715	H4R3me1	601.333	31.4136	H4R3me1	371.667	48.6141	H4R3me1	636.25	88.28	H4R3me1	533.917	101.673	H4R3me1
76	H4S1p + R3me2a	431	28.5229	H4S1p + R3me2a	516.333	32.5246	H4S1p + R3me2a	425.667	38.3734	H4S1p + R3me2a	393.25	39.2621	H4S1p + R3me2a	307.083	13.8521	H4S1p + R3me2a	694	84.6168	H4S1p + R3me2a	1019.17	195.117	H4S1p + R3me2a	714.25	320.363	H4S1p + R3me2a	665.667	13.8564	H4S1p + R3me2a	465.917	80.1935	H4S1p + R3me2a	313.917	8.39036	H4S1p + R3me2a	575.5	24.4412	H4S1p + R3me2a	664.333	137.84	H4S1p + R3me2a	408.833	73.0462	H4S1p + R3me2a	678.417	134.655	H4S1p + R3me2a	531.167	66.6958	H4S1p + R3me2a
77	H4S1p + R3me2s	423.5	47.5266	H4S1p + R3me2s	520.333	35.462	H4S1p + R3me2s	404.167	13.5469	H4S1p + R3me2s	362.083	23.5221	H4S1p + R3me2s	307.167	39.6844	H4S1p + R3me2s	630.083	56.6571	H4S1p + R3me2s	795.917	101.473	H4S1p + R3me2s	651.25	191.403	H4S1p + R3me2s	612.167	26.7506	H4S1p + R3me2s	418.5	36.0971	H4S1p + R3me2s	313.917	6.75703	H4S1p + R3me2s	552.333	61.1991	H4S1p + R3me2s	599.25	101.193	H4S1p + R3me2s	451.667	134.009	H4S1p + R3me2s	632.75	136.488	H4S1p + R3me2s	568.083	124.8	H4S1p + R3me2s
78	H4S1p + R3me1	412	23.6628	H4S1p + R3me1	543.25	48.9606	H4S1p + R3me1	432.083	32.8446	H4S1p + R3me1	343.333	5.8563	H4S1p + R3me1	313.25	46.5732	H4S1p + R3me1	685.5	156.252	H4S1p + R3me1	862.25	239.488	H4S1p + R3me1	623.083	189.48	H4S1p + R3me1	614.5	131.828	H4S1p + R3me1	428.417	22.6346	H4S1p + R3me1	308.25	6.9622	H4S1p + R3me1	631	154.345	H4S1p + R3me1	581	69.5717	H4S1p + R3me1	412.667	138.298	H4S1p + R3me1	630.5	103.687	H4S1p + R3me1	586.25	144.349	H4S1p + R3me1
79	H4R3me2a + K5ac + K8ac + K12ac + K16ac + K20ac	466.917	40.7298	H4R3me2a + K5ac + K8ac + K12ac + K16ac + K20ac	504.083	35.6073	H4R3me2a + K5ac + K8ac + K12ac + K16ac + K20ac	397.583	38.1638	H4R3me2a + K5ac + K8ac + K12ac + K16ac + K20ac	331	54.9862	H4R3me2a + K5ac + K8ac + K12ac + K16ac + K20ac	271.083	59.7559	H4R3me2a + K5ac + K8ac + K12ac + K16ac + K20ac	701.75	24.205	H4R3me2a + K5ac + K8ac + K12ac + K16ac + K20ac	516.583	56.3622	H4R3me2a + K5ac + K8ac + K12ac + K16ac + K20ac	486.167	46.9124	H4R3me2a + K5ac + K8ac + K12ac + K16ac + K20ac	509.667	9.2376	H4R3me2a + K5ac + K8ac + K12ac + K16ac + K20ac	480.167	30.359	H4R3me2a + K5ac + K8ac + K12ac + K16ac + K20ac	272.833	43.5044	H4R3me2a + K5ac + K8ac + K12ac + K16ac + K20ac	544.5	16.3583	H4R3me2a + K5ac + K8ac + K12ac + K16ac + K20ac	501.417	55.1002	H4R3me2a + K5ac + K8ac + K12ac + K16ac + K20ac	297.667	48.1748	H4R3me2a + K5ac + K8ac + K12ac + K16ac + K20ac	759.75	84.3715	H4R3me2a + K5ac + K8ac + K12ac + K16ac + K20ac	515.833	41.0695	H4R3me2a + K5ac + K8ac + K12ac + K16ac + K20ac
80	H4R3me2s + K5ac + K8ac + K12ac + K16ac + K20ac	455.667	78.2948	H4R3me2s + K5ac + K8ac + K12ac + K16ac + K20ac	535.75	26.7449	H4R3me2s + K5ac + K8ac + K12ac + K16ac + K20ac	381.083	71.773	H4R3me2s + K5ac + K8ac + K12ac + K16ac + K20ac	326.5	58.412	H4R3me2s + K5ac + K8ac + K12ac + K16ac + K20ac	273.75	58.3656	H4R3me2s + K5ac + K8ac + K12ac + K16ac + K20ac	724.5	59.2012	H4R3me2s + K5ac + K8ac + K12ac + K16ac + K20ac	511.25	55.5227	H4R3me2s + K5ac + K8ac + K12ac + K16ac + K20ac	481.167	74.7403	H4R3me2s + K5ac + K8ac + K12ac + K16ac + K20ac	514.667	28.0977	H4R3me2s + K5ac + K8ac + K12ac + K16ac + K20ac	490.083	24.4909	H4R3me2s + K5ac + K8ac + K12ac + K16ac + K20ac	272.583	47.9292	H4R3me2s + K5ac + K8ac + K12ac + K16ac + K20ac	554.167	39.8372	H4R3me2s + K5ac + K8ac + K12ac + K16ac + K20ac	468.75	26.2006	H4R3me2s + K5ac + K8ac + K12ac + K16ac + K20ac	293.167	45.973	H4R3me2s + K5ac + K8ac + K12ac + K16ac + K20ac	761.833	156.481	H4R3me2s + K5ac + K8ac + K12ac + K16ac + K20ac	492.667	62.4375	H4R3me2s + K5ac + K8ac + K12ac + K16ac + K20ac
81	H4R3me1 + K5ac + K8ac + K12ac + K16ac + K20ac	426.917	33.5475	H4R3me1 + K5ac + K8ac + K12ac + K16ac + K20ac	521.083	28.0771	H4R3me1 + K5ac + K8ac + K12ac + K16ac + K20ac	390.833	81.2835	H4R3me1 + K5ac + K8ac + K12ac + K16ac + K20ac	331.667	52.1834	H4R3me1 + K5ac + K8ac + K12ac + K16ac + K20ac	271.167	61.3179	H4R3me1 + K5ac + K8ac + K12ac + K16ac + K20ac	661.083	58.9459	H4R3me1 + K5ac + K8ac + K12ac + K16ac + K20ac	537.25	25.3076	H4R3me1 + K5ac + K8ac + K12ac + K16ac + K20ac	524.083	81.5713	H4R3me1 + K5ac + K8ac + K12ac + K16ac + K20ac	457.5	7.12065	H4R3me1 + K5ac + K8ac + K12ac + K16ac + K20ac	447.75	36.9949	H4R3me1 + K5ac + K8ac + K12ac + K16ac + K20ac	279	40.3503	H4R3me1 + K5ac + K8ac + K12ac + K16ac + K20ac	498.333	17.3205	H4R3me1 + K5ac + K8ac + K12ac + K16ac + K20ac	457	35.3491	H4R3me1 + K5ac + K8ac + K12ac + K16ac + K20ac	299.417	42.2965	H4R3me1 + K5ac + K8ac + K12ac + K16ac + K20ac	647.75	175.936	H4R3me1 + K5ac + K8ac + K12ac + K16ac + K20ac	473.667	49.9021	H4R3me1 + K5ac + K8ac + K12ac + K16ac + K20ac
82	H4K20me3	432.25	108.079	H4K20me3	484.583	47.5841	H4K20me3	382.167	93.9986	H4K20me3	319.833	61.0461	H4K20me3	266.417	66.574	H4K20me3	638	182.434	H4K20me3	549	102.634	H4K20me3	410.417	75.9378	H4K20me3	445.167	77.9423	H4K20me3	357	75.8805	H4K20me3	269.583	49.3629	H4K20me3	457.333	85.0629	H4K20me3	444.667	69.3467	H4K20me3	315.75	39.5197	H4K20me3	681.25	214.959	H4K20me3	483.167	68.4	H4K20me3
83	H4K20me2	418.583	37.8372	H4K20me2	474	15.956	H4K20me2	397.75	17.5845	H4K20me2	320.667	23.9041	H4K20me2	288	25.0968	H4K20me2	577.667	38.3213	H4K20me2	513.917	61.0564	H4K20me2	414.333	40.5855	H4K20me2	472.167	31.7543	H4K20me2	372.167	22.9533	H4K20me2	298.083	21.6185	H4K20me2	478.167	58.6973	H4K20me2	496.25	16.5157	H4K20me2	313.583	19.4487	H4K20me2	607.667	91.8646	H4K20me2	449.667	15.0481	H4K20me2
84	H4K20me1	410.333	44.0437	H4K20me1	484.083	33.047	H4K20me1	374.25	31.044	H4K20me1	339.583	28.8821	H4K20me1	289.667	23.9583	H4K20me1	552.583	77.3632	H4K20me1	632.917	125.478	H4K20me1	403	44.2476	H4K20me1	472.833	55.2332	H4K20me1	371.667	22.4648	H4K20me1	304.25	18.4378	H4K20me1	471.667	98.9193	H4K20me1	535.167	108.008	H4K20me1	350.5	29.3062	H4K20me1	594	119.029	H4K20me1	442.833	34.0419	H4K20me1
85	H4K12ac + K16ac + K20me3	410.5	62.7384	H4K12ac + K16ac + K20me3	470.5	28.8168	H4K12ac + K16ac + K20me3	376.917	36.5598	H4K12ac + K16ac + K20me3	349.583	29.9943	H4K12ac + K16ac + K20me3	290.083	22.7211	H4K12ac + K16ac + K20me3	544.917	89.9207	H4K12ac + K16ac + K20me3	484.833	33.3217	H4K12ac + K16ac + K20me3	392.833	27.7322	H4K12ac + K16ac + K20me3	484.167	54.0785	H4K12ac + K16ac + K20me3	370	40.5307	H4K12ac + K16ac + K20me3	302.833	9.70872	H4K12ac + K16ac + K20me3	429	37.7202	H4K12ac + K16ac + K20me3	483.25	59.6473	H4K12ac + K16ac + K20me3	379.5	39.2018	H4K12ac + K16ac + K20me3	579.167	153.129	H4K12ac + K16ac + K20me3	469.75	34.3655	H4K12ac + K16ac + K20me3
86	H4K12ac + K16ac + K20me2	405.667	22.0387	H4K12ac + K16ac + K20me2	492.917	32.0917	H4K12ac + K16ac + K20me2	407.5	51.1595	H4K12ac + K16ac + K20me2	325.667	19.3257	H4K12ac + K16ac + K20me2	298.75	24.3377	H4K12ac + K16ac + K20me2	617.583	113.029	H4K12ac + K16ac + K20me2	529.75	16.2512	H4K12ac + K16ac + K20me2	437.167	35.1815	H4K12ac + K16ac + K20me2	490	30.0222	H4K12ac + K16ac + K20me2	399.333	42.558	H4K12ac + K16ac + K20me2	295.25	16.0101	H4K12ac + K16ac + K20me2	533.333	114.315	H4K12ac + K16ac + K20me2	496.083	80.6581	H4K12ac + K16ac + K20me2	352.333	64.3457	H4K12ac + K16ac + K20me2	566.833	85.1267	H4K12ac + K16ac + K20me2	488.167	52.0865	H4K12ac + K16ac + K20me2
87	H4K12ac + K16ac + K20me1	442.417	71.292	H4K12ac + K16ac + K20me1	484	37.2668	H4K12ac + K16ac + K20me1	349.083	101.529	H4K12ac + K16ac + K20me1	296.75	86.425	H4K12ac + K16ac + K20me1	246.75	98.0598	H4K12ac + K16ac + K20me1	611.167	126.322	H4K12ac + K16ac + K20me1	455.25	100.473	H4K12ac + K16ac + K20me1	356.833	83.4907	H4K12ac + K16ac + K20me1	397.833	110.659	H4K12ac + K16ac + K20me1	333.083	96.3652	H4K12ac + K16ac + K20me1	234.75	89.7137	H4K12ac + K16ac + K20me1	473.333	92.7609	H4K12ac + K16ac + K20me1	398.167	59.2012	H4K12ac + K16ac + K20me1	255.583	94.831	H4K12ac + K16ac + K20me1	679.083	119.208	H4K12ac + K16ac + K20me1	466.25	96.3018	H4K12ac + K16ac + K20me1
88	H4K12ac + K16ac	419.75	74.3348	H4K12ac + K16ac	477.417	40.1888	H4K12ac + K16ac	362.583	78.5929	H4K12ac + K16ac	307.167	88.4708	H4K12ac + K16ac	239.417	94.0033	H4K12ac + K16ac	579.333	76.7444	H4K12ac + K16ac	453.333	118.43	H4K12ac + K16ac	361.25	77.3819	H4K12ac + K16ac	405	90.4515	H4K12ac + K16ac	325.417	84.5075	H4K12ac + K16ac	233.667	84.7991	H4K12ac + K16ac	439.333	71.9763	H4K12ac + K16ac	411.25	93.1309	H4K12ac + K16ac	257.417	93.3438	H4K12ac + K16ac	656.5	129.335	H4K12ac + K16ac	439.583	90.4644	H4K12ac + K16ac
89	H3K4me3 + R8me2s + K9me3	579.667	97.3265	H3K4me3 + R8me2s + K9me3	634.75	71.9019	H3K4me3 + R8me2s + K9me3	417.083	78.7826	H3K4me3 + R8me2s + K9me3	316.833	93.2247	H3K4me3 + R8me2s + K9me3	281.667	105.54	H3K4me3 + R8me2s + K9me3	682	163.364	H3K4me3 + R8me2s + K9me3	691.417	99.1603	H3K4me3 + R8me2s + K9me3	702.667	99.4738	H3K4me3 + R8me2s + K9me3	668.333	12.7017	H3K4me3 + R8me2s + K9me3	392.25	95.9673	H3K4me3 + R8me2s + K9me3	266.5	100.102	H3K4me3 + R8me2s + K9me3	750.5	43.6862	H3K4me3 + R8me2s + K9me3	538.5	112.112	H3K4me3 + R8me2s + K9me3	316.25	132.364	H3K4me3 + R8me2s + K9me3	1075.83	165.624	H3K4me3 + R8me2s + K9me3	588.833	116.492	H3K4me3 + R8me2s + K9me3
90	H3.3 (15-41)	446.917	54.8435	H3.3 (15-41)	483.5	38.9097	H3.3 (15-41)	391.083	50.0469	H3.3 (15-41)	327.417	59.3885	H3.3 (15-41)	268.333	65.8657	H3.3 (15-41)	674.083	69.9319	H3.3 (15-41)	518.417	111.474	H3.3 (15-41)	435.167	63.5904	H3.3 (15-41)	457.167	45.2258	H3.3 (15-41)	375.083	56.9518	H3.3 (15-41)	268.083	49.4116	H3.3 (15-41)	478.667	70.8216	H3.3 (15-41)	485.5	77.2722	H3.3 (15-41)	289.667	57.6432	H3.3 (15-41)	739.333	137.467	H3.3 (15-41)	485.25	52.3608	H3.3 (15-41)
91	H3.3K18me3	446.75	102.832	H3.3K18me3	499.667	24.587	H3.3K18me3	370.167	82.9388	H3.3K18me3	320	63.1823	H3.3K18me3	271.333	62.0603	H3.3K18me3	685	79.2684	H3.3K18me3	519.583	105.471	H3.3K18me3	423.583	71.3859	H3.3K18me3	493.667	96.225	H3.3K18me3	368.167	69.7533	H3.3K18me3	269.833	51.1008	H3.3K18me3	531.167	89.4893	H3.3K18me3	439.5	48.0744	H3.3K18me3	286.917	53.6493	H3.3K18me3	730.167	205.652	H3.3K18me3	472.917	58.9918	H3.3K18me3
93	H3.3K36me3	414.75	52.1375	H3.3K36me3	506	35.6786	H3.3K36me3	385.083	89.5736	H3.3K36me3	322.333	66.7017	H3.3K36me3	270.083	62.658	H3.3K36me3	630.333	65.5478	H3.3K36me3	520.667	108.561	H3.3K36me3	417	90.3134	H3.3K36me3	451.167	64.8557	H3.3K36me3	359.5	69.4622	H3.3K36me3	274.667	45.3954	H3.3K36me3	474.5	60.2369	H3.3K36me3	459.167	77.0495	H3.3K36me3	303.917	40.6615	H3.3K36me3	672.667	208.803	H3.3K36me3	458.75	49.9588	H3.3K36me3
95	H3.3K18me3 + K36me3	440.833	89.7183	H3.3K18me3 + K36me3	494	45.5347	H3.3K18me3 + K36me3	385.083	84.4119	H3.3K18me3 + K36me3	317.833	58.9479	H3.3K18me3 + K36me3	272.167	59.5293	H3.3K18me3 + K36me3	643.167	178.693	H3.3K18me3 + K36me3	528.5	130.342	H3.3K18me3 + K36me3	399.5	77.0053	H3.3K18me3 + K36me3	455.333	58.8897	H3.3K18me3 + K36me3	365.75	68.1482	H3.3K18me3 + K36me3	270.75	49.5942	H3.3K18me3 + K36me3	467.667	61.9689	H3.3K18me3 + K36me3	493.333	120.764	H3.3K18me3 + K36me3	313.583	38.8791	H3.3K18me3 + K36me3	673	226.216	H3.3K18me3 + K36me3	481.333	61.4498	H3.3K18me3 + K36me3
96	H3.3K4me3 + R8me2a + K9me3	595.583	85.4965	H3.3K4me3 + R8me2a + K9me3	612.75	65.2502	H3.3K4me3 + R8me2a + K9me3	431.25	74.3776	H3.3K4me3 + R8me2a + K9me3	326.417	94.8466	H3.3K4me3 + R8me2a + K9me3	275.25	100.329	H3.3K4me3 + R8me2a + K9me3	724.333	66.3755	H3.3K4me3 + R8me2a + K9me3	823.75	121.928	H3.3K4me3 + R8me2a + K9me3	755.833	187.993	H3.3K4me3 + R8me2a + K9me3	772.333	110.081	H3.3K4me3 + R8me2a + K9me3	393.417	85.0601	H3.3K4me3 + R8me2a + K9me3	267.583	94.0561	H3.3K4me3 + R8me2a + K9me3	832.5	22.9016	H3.3K4me3 + R8me2a + K9me3	526.417	105.773	H3.3K4me3 + R8me2a + K9me3	309.167	112.827	H3.3K4me3 + R8me2a + K9me3	1130	93.4408	H3.3K4me3 + R8me2a + K9me3	650.917	110.827	H3.3K4me3 + R8me2a + K9me3
99	H4 (11-27)	429	88.7931	H4 (11-27)	487.75	43.6352	H4 (11-27)	387.083	93.7101	H4 (11-27)	320.583	54.3694	H4 (11-27)	268.75	62.5752	H4 (11-27)	628.75	182.399	H4 (11-27)	512.5	108.802	H4 (11-27)	395.833	75.0064	H4 (11-27)	436.667	63.5085	H4 (11-27)	356.917	66.8256	H4 (11-27)	269.167	52.3701	H4 (11-27)	443.167	67.55	H4 (11-27)	459.083	92.6928	H4 (11-27)	315.5	36.2149	H4 (11-27)	671.083	222.631	H4 (11-27)	481.25	68.1232	H4 (11-27)
100	H3 (74-84) N-ac	432.333	67.2987	H3 (74-84) N-ac	519.667	50.3212	H3 (74-84) N-ac	389.167	95.794	H3 (74-84) N-ac	322.583	66.4287	H3 (74-84) N-ac	270.583	65.93	H3 (74-84) N-ac	603.917	148.495	H3 (74-84) N-ac	515.667	116.118	H3 (74-84) N-ac	415.583	111.855	H3 (74-84) N-ac	482.167	92.9534	H3 (74-84) N-ac	360.083	76.2313	H3 (74-84) N-ac	272.167	45.8762	H3 (74-84) N-ac	506.167	89.8742	H3 (74-84) N-ac	464.167	101.78	H3 (74-84) N-ac	296.833	46.2477	H3 (74-84) N-ac	656.083	217.152	H3 (74-84) N-ac	447.917	74.5869	H3 (74-84) N-ac
101	H3K79me3	454.917	106.913	H3K79me3	492.75	25.6174	H3K79me3	368.583	83.9247	H3K79me3	315.333	67.6631	H3K79me3	269.667	62.447	H3K79me3	625.75	145.363	H3K79me3	470.167	92.7635	H3K79me3	385.083	81.168	H3K79me3	463.5	106.81	H3K79me3	361.917	72.5174	H3K79me3	268.167	55.3711	H3K79me3	498.167	99.1118	H3K79me3	422.25	57.8564	H3K79me3	284.333	54.412	H3K79me3	715.5	181.757	H3K79me3	450.583	76.0737	H3K79me3
102	H3K79me2	448.917	68.0601	H3K79me2	470.5	45.3305	H3K79me2	402.333	45.7019	H3K79me2	324	62.3948	H3K79me2	265.667	66.1099	H3K79me2	608.167	71.3227	H3K79me2	482.333	77.3012	H3K79me2	398.5	49.6032	H3K79me2	454.667	40.7994	H3K79me2	369.167	57	H3K79me2	266	49.2913	H3K79me2	474.833	67.1651	H3K79me2	448.333	62.0752	H3K79me2	286.25	59.0934	H3K79me2	714.333	110.465	H3K79me2	461.25	60.5404	H3K79me2
103	H3K79me1	405.75	23.7773	H3K79me1	495.25	28.4232	H3K79me1	407.75	46.157	H3K79me1	323.5	18.7548	H3K79me1	295.417	23.5724	H3K79me1	665	176.157	H3K79me1	529.917	16.5336	H3K79me1	439.917	35.987	H3K79me1	517	69.282	H3K79me1	389.167	33.0056	H3K79me1	298.25	4.81798	H3K79me1	601.667	195.529	H3K79me1	491.417	56.1515	H3K79me1	355.75	58.2208	H3K79me1	542	61.8008	H3K79me1	509	68.5301	H3K79me1
104	H3 (74-84)	407.917	59.6281	H3 (74-84)	484.75	18.0501	H3 (74-84)	378.667	34.6271	H3 (74-84)	346.417	31.6572	H3 (74-84)	293.333	21.0625	H3 (74-84)	577.917	129.006	H3 (74-84)	497.75	28.5701	H3 (74-84)	404.083	25.4185	H3 (74-84)	476.667	52.7313	H3 (74-84)	368.417	32.8683	H3 (74-84)	301.583	8.89184	H3 (74-84)	446.667	23.8638	H3 (74-84)	493.25	60.2509	H3 (74-84)	380.25	40.1694	H3 (74-84)	595.75	158.056	H3 (74-84)	474.75	40.4304	H3 (74-84)
125	H3T3p	458.917	57.4536	H3T3p	501.583	17.7876	H3T3p	410.75	34.0537	H3T3p	367.917	24.9018	H3T3p	306.667	20.327	H3T3p	664	103.776	H3T3p	564.25	34.3731	H3T3p	431.25	16.2967	H3T3p	587.333	83.1384	H3T3p	393.5	30.008	H3T3p	310.417	3.24751	H3T3p	516.833	40.9919	H3T3p	540.167	117.141	H3T3p	358.75	45.8519	H3T3p	683.417	113.35	H3T3p	492.667	52.9213	H3T3p
126	H3.3K36me1	375.333	33.2666	H3.3K36me1	480	29.1548	H3.3K36me1	288.5	40.48	H3.3K36me1	246.167	31.6444	H3.3K36me1	190.917	35.6717	H3.3K36me1	511.75	32.6251	H3.3K36me1	408.833	43.5452	H3.3K36me1	318.583	24.6417	H3.3K36me1	360.667	41.9541	H3.3K36me1	272.083	28.5908	H3.3K36me1	203.583	53.8443	H3.3K36me1	389.5	19.8224	H3.3K36me1	400.333	61.7648	H3.3K36me1	243.417	68.9194	H3.3K36me1	568.583	138.647	H3.3K36me1	399.333	24.6231	H3.3K36me1
129	H3K9me2 + K27me2	404.25	13.0622	H3K9me2 + K27me2	491.167	6.40891	H3K9me2 + K27me2	403.333	38.7633	H3K9me2 + K27me2	338	19.073	H3K9me2 + K27me2	285	8.39312	H3K9me2 + K27me2	565.417	52.0081	H3K9me2 + K27me2	499.833	37.7502	H3K9me2 + K27me2	410.667	29.38	H3K9me2 + K27me2	462.833	51.7691	H3K9me2 + K27me2	376.75	17.2913	H3K9me2 + K27me2	300.25	15.1373	H3K9me2 + K27me2	486.5	78.7121	H3K9me2 + K27me2	475.167	43.4012	H3K9me2 + K27me2	326	33.7474	H3K9me2 + K27me2	597.833	74.1602	H3K9me2 + K27me2	441.333	26.9251	H3K9me2 + K27me2
132	H3K4me3 + K9me3	516.833	183.275	H3K4me3 + K9me3	575.75	116.467	H3K4me3 + K9me3	416.833	75.2071	H3K4me3 + K9me3	331.917	74.7373	H3K4me3 + K9me3	301.75	70.5997	H3K4me3 + K9me3	642.583	118.845	H3K4me3 + K9me3	634.667	241.512	H3K4me3 + K9me3	558.583	242.499	H3K4me3 + K9me3	623.833	280.4	H3K4me3 + K9me3	386.167	76.0645	H3K4me3 + K9me3	309.5	57.6513	H3K4me3 + K9me3	651.667	276.358	H3K4me3 + K9me3	528.167	89.246	H3K4me3 + K9me3	342.5	74.7026	H3K4me3 + K9me3	800.333	281.896	H3K4me3 + K9me3	561.333	179.357	H3K4me3 + K9me3
133	H3K9me2	472.833	119.953	H3K9me2	575.833	87.9733	H3K9me2	352.667	36.7645	H3K9me2	274	11.8634	H3K9me2	203.75	24.1452	H3K9me2	587.417	86.2105	H3K9me2	544.5	145.581	H3K9me2	515.917	150.514	H3K9me2	595.667	59.6595	H3K9me2	310.25	16.3466	H3K9me2	227.333	38.208	H3K9me2	600.833	90.644	H3K9me2	491.5	35.3129	H3K9me2	313.25	88.1381	H3K9me2	736.417	248.149	H3K9me2	463.5	55.8215	H3K9me2
134	H3K9me1	381.917	46.1016	H3K9me1	468.167	39.5797	H3K9me1	377.417	78.1107	H3K9me1	318.833	54.2713	H3K9me1	253.5	31.6889	H3K9me1	545.583	65.7928	H3K9me1	464.25	40.7771	H3K9me1	393.083	63.2903	H3K9me1	539.833	103.346	H3K9me1	350.917	52.5056	H3K9me1	278.25	25.2812	H3K9me1	496.333	57.3501	H3K9me1	474.75	50.6604	H3K9me1	335.75	42.6018	H3K9me1	562.5	122.971	H3K9me1	452.417	42.9551	H3K9me1
135	H3K4me1 + K18ac	403.333	35.2536	H3K4me1 + K18ac	497.833	25.2345	H3K4me1 + K18ac	356.333	38.6005	H3K4me1 + K18ac	325.25	54.6317	H3K4me1 + K18ac	265.667	40.8366	H3K4me1 + K18ac	599.5	77.4948	H3K4me1 + K18ac	636.333	155.181	H3K4me1 + K18ac	446.583	76.1725	H3K4me1 + K18ac	642.833	62.5463	H3K4me1 + K18ac	352.75	44.4325	H3K4me1 + K18ac	290.25	31.368	H3K4me1 + K18ac	566.833	13.664	H3K4me1 + K18ac	580.583	79.6926	H3K4me1 + K18ac	405.333	80.6625	H3K4me1 + K18ac	577.5	131.098	H3K4me1 + K18ac	509	77.0402	H3K4me1 + K18ac
136	H3T11p	440.25	28.3906	H3T11p	504.5	14.9183	H3T11p	389.917	7.22329	H3T11p	354.417	20.9468	H3T11p	290.333	8.48528	H3T11p	566.917	52.5937	H3T11p	683.5	85.5892	H3T11p	427.75	10.7819	H3T11p	811.5	20.2073	H3T11p	381.583	9.87093	H3T11p	322.167	14.2478	H3T11p	651	6.1584	H3T11p	545.917	62.048	H3T11p	404.167	36.8706	H3T11p	579.583	143.084	H3T11p	452.083	27.0492	H3T11p
137	H3K18me3	398	36.2573	H3K18me3	478	17.168	H3K18me3	340.333	45.8411	H3K18me3	315.417	53.0223	H3K18me3	255.25	30.3026	H3K18me3	528.75	61.792	H3K18me3	500.583	80.9007	H3K18me3	378.333	59.6328	H3K18me3	509.833	39.8372	H3K18me3	336.833	44.3275	H3K18me3	288.583	46.7011	H3K18me3	529	117.395	H3K18me3	464.833	105.917	H3K18me3	357.083	83.3819	H3K18me3	511.583	134.254	H3K18me3	435.667	49.7192	H3K18me3
138	H3K18me2	394.5	32.2508	H3K18me2	482.083	19.8837	H3K18me2	346	42.8926	H3K18me2	298.083	50.0232	H3K18me2	262.917	37.7186	H3K18me2	521.417	42.5078	H3K18me2	479	48.0486	H3K18me2	373.833	57.0727	H3K18me2	519.333	97.7646	H3K18me2	338.833	42.8732	H3K18me2	279.083	42.4023	H3K18me2	587.5	142.221	H3K18me2	463.083	44.8598	H3K18me2	294.667	23.4647	H3K18me2	519.833	90.1022	H3K18me2	427.833	48.597	H3K18me2
139	H3K18me1	393.917	25.8935	H3K18me1	485.25	19.6212	H3K18me1	353.25	35.6478	H3K18me1	303.5	46.5662	H3K18me1	263.083	39.2375	H3K18me1	536.75	40.3929	H3K18me1	456.833	61.9824	H3K18me1	388.083	44.1516	H3K18me1	546.667	78.5196	H3K18me1	344.667	41.8047	H3K18me1	277.667	45.9331	H3K18me1	614.833	167.239	H3K18me1	476.417	26.4132	H3K18me1	289.583	34.9713	H3K18me1	600.917	77.2899	H3K18me1	430.5	35.3873	H3K18me1
140	H3R8me1	380.667	45.058	H3R8me1	486.333	25.5183	H3R8me1	352.5	44.0324	H3R8me1	306.833	50.0877	H3R8me1	262.417	36.8172	H3R8me1	536.25	41.8617	H3R8me1	470.333	74.5222	H3R8me1	380.75	44.8969	H3R8me1	540	153.96	H3R8me1	344.917	34.9618	H3R8me1	271.917	36.4797	H3R8me1	535.333	74.2857	H3R8me1	464.583	37.8803	H3R8me1	283.167	32.3505	H3R8me1	595	85.7326	H3R8me1	433.5	37.027	H3R8me1
141	H3R8me2a	385.167	26.7921	H3R8me2a	489.333	7.65458	H3R8me2a	346.333	34.8149	H3R8me2a	295.417	38.5154	H3R8me2a	256.75	32.6455	H3R8me2a	549.833	62.7762	H3R8me2a	460.833	74.8477	H3R8me2a	371.25	41.8608	H3R8me2a	548	129.326	H3R8me2a	333.583	35.8654	H3R8me2a	272.833	40.0532	H3R8me2a	636.667	168.586	H3R8me2a	463.417	34.3418	H3R8me2a	288.25	42.4267	H3R8me2a	537.75	77.6938	H3R8me2a	424.583	38.0461	H3R8me2a
142	H3R8me2s	380	23.622	H3R8me2s	482.917	14.2657	H3R8me2s	352.583	14.713	H3R8me2s	312.417	32.3938	H3R8me2s	267.167	30.0302	H3R8me2s	531.167	57.7007	H3R8me2s	489.75	85.2301	H3R8me2s	377.75	42.2772	H3R8me2s	496.5	28.2902	H3R8me2s	345.75	34.8248	H3R8me2s	289.083	33.094	H3R8me2s	526.333	73.5159	H3R8me2s	508.167	55.0538	H3R8me2s	378.417	109.154	H3R8me2s	554.917	88.1154	H3R8me2s	445.917	47.7574	H3R8me2s
144	H3K9ac + S10p	385.583	51.7246	H3K9ac + S10p	483.333	17.3162	H3K9ac + S10p	346.667	39.0375	H3K9ac + S10p	326.333	38.5928	H3K9ac + S10p	265.333	20.0167	H3K9ac + S10p	514.667	85.2035	H3K9ac + S10p	509.083	61.163	H3K9ac + S10p	377.583	71.7993	H3K9ac + S10p	448.333	28.4826	H3K9ac + S10p	341.333	32.7358	H3K9ac + S10p	299.167	31.068	H3K9ac + S10p	483.833	77.5574	H3K9ac + S10p	508.417	82.9441	H3K9ac + S10p	422.5	41.2764	H3K9ac + S10p	518.583	136.193	H3K9ac + S10p	447.917	56.0868	H3K9ac + S10p
145	H3K9me3 + S10p	359.75	21.4897	H3K9me3 + S10p	466.583	27.6022	H3K9me3 + S10p	306.25	11.9175	H3K9me3 + S10p	267.5	8.93391	H3K9me3 + S10p	229.5	3.22605	H3K9me3 + S10p	507.167	21.6205	H3K9me3 + S10p	438.417	31.8938	H3K9me3 + S10p	332.167	24.2373	H3K9me3 + S10p	424.833	56.7728	H3K9me3 + S10p	307.333	10.1434	H3K9me3 + S10p	251.5	20.1816	H3K9me3 + S10p	403	23.4789	H3K9me3 + S10p	394.5	11.4907	H3K9me3 + S10p	319.333	62.6111	H3K9me3 + S10p	497.667	133.965	H3K9me3 + S10p	432.333	56.2007	H3K9me3 + S10p
146	H3K9me2 + S10p	399.417	36.2219	H3K9me2 + S10p	492.5	22.12	H3K9me2 + S10p	359.5	39.2905	H3K9me2 + S10p	318.5	51.5928	H3K9me2 + S10p	255.833	45.6691	H3K9me2 + S10p	543.167	52.8537	H3K9me2 + S10p	531.833	173.417	H3K9me2 + S10p	381.667	37.1952	H3K9me2 + S10p	580.333	55.0407	H3K9me2 + S10p	337.5	50.7766	H3K9me2 + S10p	281	36.0267	H3K9me2 + S10p	452.667	40.4145	H3K9me2 + S10p	513.5	66.0519	H3K9me2 + S10p	367.583	79.5824	H3K9me2 + S10p	596.167	138.194	H3K9me2 + S10p	444.25	34.032	H3K9me2 + S10p
147	H3K9me1 + S10p	444.917	58.7004	H3K9me1 + S10p	497.083	36.5497	H3K9me1 + S10p	443.333	14.3295	H3K9me1 + S10p	365.917	12.9626	H3K9me1 + S10p	301.083	25.8677	H3K9me1 + S10p	629	44.1538	H3K9me1 + S10p	522.583	31.888	H3K9me1 + S10p	445.583	25.574	H3K9me1 + S10p	658	6.1584	H3K9me1 + S10p	405.833	18.9317	H3K9me1 + S10p	305.167	8.36439	H3K9me1 + S10p	555	57.735	H3K9me1 + S10p	508.083	27.0409	H3K9me1 + S10p	331.667	11.9474	H3K9me1 + S10p	663.583	101.962	H3K9me1 + S10p	498.75	34.5847	H3K9me1 + S10p
148	H3K4me3 + K9ac + S10p	481.917	149.887	H3K4me3 + K9ac + S10p	571.25	122.275	H3K4me3 + K9ac + S10p	388.917	101.881	H3K4me3 + K9ac + S10p	314.583	104.182	H3K4me3 + K9ac + S10p	251.833	108.425	H3K4me3 + K9ac + S10p	719.833	217.501	H3K4me3 + K9ac + S10p	657.583	341.81	H3K4me3 + K9ac + S10p	571.5	317.789	H3K4me3 + K9ac + S10p	606.667	215.159	H3K4me3 + K9ac + S10p	376.667	136.826	H3K4me3 + K9ac + S10p	244.083	95.0261	H3K4me3 + K9ac + S10p	620	248.646	H3K4me3 + K9ac + S10p	459.417	125.697	H3K4me3 + K9ac + S10p	293.167	137.657	H3K4me3 + K9ac + S10p	860.75	282.995	H3K4me3 + K9ac + S10p	533.167	215.249	H3K4me3 + K9ac + S10p
149	H3R17me2a	396.583	75.0952	H3R17me2a	497	76.4814	H3R17me2a	285.75	34.5526	H3R17me2a	222.667	13.5892	H3R17me2a	165.75	13.2815	H3R17me2a	589.583	170.019	H3R17me2a	535.833	131.366	H3R17me2a	488	220.424	H3R17me2a	595.333	69.6669	H3R17me2a	280.5	30.426	H3R17me2a	160.25	7.70942	H3R17me2a	579.333	77.3649	H3R17me2a	393.083	47.9084	H3R17me2a	204.667	42.5702	H3R17me2a	761.583	141.281	H3R17me2a	460.75	111.393	H3R17me2a
150	H3R17me2s	392.917	81.1922	H3R17me2s	498.75	29.6927	H3R17me2s	346	102.91	H3R17me2s	294.917	98.692	H3R17me2s	241.583	90.5728	H3R17me2s	552.083	123.471	H3R17me2s	496.667	150.821	H3R17me2s	382.083	99.9864	H3R17me2s	652.667	130.481	H3R17me2s	334.083	94.7239	H3R17me2s	234.667	90.9444	H3R17me2s	602.833	130.674	H3R17me2s	500.917	116.133	H3R17me2s	257.917	88.3299	H3R17me2s	715.833	89.2174	H3R17me2s	447.167	83.9089	H3R17me2s
151	H3R17me1	433.25	78.105	H3R17me1	488.667	31.8829	H3R17me1	375.833	88.9017	H3R17me1	317.5	72.5542	H3R17me1	263.083	70.429	H3R17me1	613.167	158.949	H3R17me1	488.75	107.912	H3R17me1	417	57.5545	H3R17me1	589.5	37.9127	H3R17me1	350	72.2152	H3R17me1	260.917	64.2468	H3R17me1	585.167	12.5093	H3R17me1	508	94.3708	H3R17me1	293	55.2362	H3R17me1	640.667	113.675	H3R17me1	498.333	59.4418	H3R17me1
155	H3K14me2	439.417	79.6889	H3K14me2	487.167	38.1318	H3K14me2	390.333	77.119	H3K14me2	325.417	44.2153	H3K14me2	279.667	46.2593	H3K14me2	642	159.117	H3K14me2	540.5	77.4355	H3K14me2	400.417	65.1018	H3K14me2	568.167	92.1836	H3K14me2	363.5	55.6234	H3K14me2	297.667	19.4613	H3K14me2	572.833	101.421	H3K14me2	500	88.8482	H3K14me2	347.833	36.7187	H3K14me2	595.583	283.348	H3K14me2	471.833	27.876	H3K14me2
156	H3K14me3	383.083	19.971	H3K14me3	481.667	4.92161	H3K14me3	347.417	23.4211	H3K14me3	321.167	30.6044	H3K14me3	260.5	31.7449	H3K14me3	512.167	43.7319	H3K14me3	524.5	109.846	H3K14me3	366.167	25.8736	H3K14me3	655.5	11.3546	H3K14me3	341.583	16.643	H3K14me3	292.417	32.9145	H3K14me3	521.167	25.211	H3K14me3	479.583	95.2561	H3K14me3	362.333	68.8202	H3K14me3	522.083	148.286	H3K14me3	428.833	37.081	H3K14me3
157	H3R2me2s + K4me3	398.333	10.5022	H3R2me2s + K4me3	501.083	32.6512	H3R2me2s + K4me3	371.75	61.81	H3R2me2s + K4me3	291	42.2058	H3R2me2s + K4me3	241.667	47.6367	H3R2me2s + K4me3	578.083	34.3979	H3R2me2s + K4me3	535.25	72.3169	H3R2me2s + K4me3	514.25	148.041	H3R2me2s + K4me3	666	60.0444	H3R2me2s + K4me3	342.667	35.3899	H3R2me2s + K4me3	259.75	42.6079	H3R2me2s + K4me3	583.667	73.9008	H3R2me2s + K4me3	524.25	153.845	H3R2me2s + K4me3	279.833	42.4914	H3R2me2s + K4me3	656.083	95.0428	H3R2me2s + K4me3	473.333	48.31	H3R2me2s + K4me3
158	H3K18ac (1-25)	469.917	31.4918	H3K18ac (1-25)	526.25	24.9123	H3K18ac (1-25)	446.25	16.41	H3K18ac (1-25)	372.083	15.5929	H3K18ac (1-25)	317.5	3.55382	H3K18ac (1-25)	702.667	74.0785	H3K18ac (1-25)	661.833	87.8612	H3K18ac (1-25)	521.417	90.5495	H3K18ac (1-25)	814	120.859	H3K18ac (1-25)	422.833	18.7824	H3K18ac (1-25)	316.167	7.26483	H3K18ac (1-25)	754.5	24.4412	H3K18ac (1-25)	557.5	38.8296	H3K18ac (1-25)	344.583	16.8311	H3K18ac (1-25)	843.167	255.156	H3K18ac (1-25)	515	36.7161	H3K18ac (1-25)
159	H3R17me2a (1-25)	431.833	65.4955	H3R17me2a (1-25)	497.917	17.8146	H3R17me2a (1-25)	377.917	61.7236	H3R17me2a (1-25)	308.25	75.2656	H3R17me2a (1-25)	252.667	77.4879	H3R17me2a (1-25)	620.5	99.3961	H3R17me2a (1-25)	464.083	116.007	H3R17me2a (1-25)	385.083	89.1471	H3R17me2a (1-25)	705	121.244	H3R17me2a (1-25)	342.167	76.1833	H3R17me2a (1-25)	247.25	75.1376	H3R17me2a (1-25)	644.333	105.848	H3R17me2a (1-25)	490.917	69.5911	H3R17me2a (1-25)	265.917	80.5768	H3R17me2a (1-25)	665.75	117.474	H3R17me2a (1-25)	448.5	79.4549	H3R17me2a (1-25)
160	H3R17me2a + K18ac (1-25)	385.5	39.6097	H3R17me2a + K18ac (1-25)	467.583	19.7885	H3R17me2a + K18ac (1-25)	323.25	48.4266	H3R17me2a + K18ac (1-25)	231.5	2.31741	H3R17me2a + K18ac (1-25)	185.167	6.95222	H3R17me2a + K18ac (1-25)	492	41.196	H3R17me2a + K18ac (1-25)	388.083	40.2707	H3R17me2a + K18ac (1-25)	323.5	11.9645	H3R17me2a + K18ac (1-25)	592.5	14.0489	H3R17me2a + K18ac (1-25)	280.917	22.9127	H3R17me2a + K18ac (1-25)	178.167	7.13105	H3R17me2a + K18ac (1-25)	584.167	12.8942	H3R17me2a + K18ac (1-25)	395.583	37.571	H3R17me2a + K18ac (1-25)	193.75	6.17267	H3R17me2a + K18ac (1-25)	600.083	41.2314	H3R17me2a + K18ac (1-25)	394.25	28.7072	H3R17me2a + K18ac (1-25)
161	H3 (1-25)	404.5	70.5557	H3 (1-25)	504.667	28.2292	H3 (1-25)	360	86.3293	H3 (1-25)	299.167	83.2384	H3 (1-25)	251.667	74.5152	H3 (1-25)	559.583	108.476	H3 (1-25)	488	155.822	H3 (1-25)	395.083	82.1333	H3 (1-25)	764.167	148.379	H3 (1-25)	350.25	88.6973	H3 (1-25)	242.75	79.3606	H3 (1-25)	678.333	50.037	H3 (1-25)	497.167	146.498	H3 (1-25)	317.667	84.6356	H3 (1-25)	656.667	77.0925	H3 (1-25)	476.917	58.2602	H3 (1-25)
162	H3T6p	497.167	34.4314	H3T6p	507.75	18.4519	H3T6p	446.333	27.7676	H3T6p	366.167	7.71002	H3T6p	317	2.09054	H3T6p	739.833	76.6099	H3T6p	563.833	22.1251	H3T6p	472.75	33.9895	H3T6p	613.833	119.127	H3T6p	421	19.8233	H3T6p	314.25	4.55725	H3T6p	599.167	34.0637	H3T6p	518.583	95.7456	H3T6p	332.25	7.06779	H3T6p	784.5	128.291	H3T6p	518.917	36.4909	H3T6p
163	H3K4me3 + T6p	462.167	98.9117	H3K4me3 + T6p	500.917	35.6229	H3K4me3 + T6p	363.417	92.4644	H3K4me3 + T6p	312.75	71.8581	H3K4me3 + T6p	256.75	71.2046	H3K4me3 + T6p	645.083	131.276	H3K4me3 + T6p	560.083	234.865	H3K4me3 + T6p	380.083	73.9191	H3K4me3 + T6p	429.333	61.1991	H3K4me3 + T6p	357	88.6984	H3K4me3 + T6p	257.75	67.9201	H3K4me3 + T6p	514.333	126.632	H3K4me3 + T6p	473.333	129.361	H3K4me3 + T6p	287	82.5891	H3K4me3 + T6p	820.917	322.134	H3K4me3 + T6p	475.583	93.1853	H3K4me3 + T6p
164	H3K4me2 + T6p	428.667	40.1589	H3K4me2 + T6p	549.333	22.1292	H3K4me2 + T6p	362.667	22.5241	H3K4me2 + T6p	279.583	28.8166	H3K4me2 + T6p	231.083	24.3438	H3K4me2 + T6p	612.75	79.9891	H3K4me2 + T6p	538.583	60.214	H3K4me2 + T6p	377.167	42.4111	H3K4me2 + T6p	553.667	90.4515	H3K4me2 + T6p	340.333	12.7744	H3K4me2 + T6p	248.833	39.9375	H3K4me2 + T6p	578	124.323	H3K4me2 + T6p	433	54.0027	H3K4me2 + T6p	313.333	89.6565	H3K4me2 + T6p	711.083	235.583	H3K4me2 + T6p	488.583	74.9229	H3K4me2 + T6p
165	H3T6p + K9ac + K14ac + K18ac	407	55.5598	H3T6p + K9ac + K14ac + K18ac	512.667	38.464	H3T6p + K9ac + K14ac + K18ac	400.833	74.2231	H3T6p + K9ac + K14ac + K18ac	332.667	22.0739	H3T6p + K9ac + K14ac + K18ac	295.167	26.828	H3T6p + K9ac + K14ac + K18ac	621.333	77.0488	H3T6p + K9ac + K14ac + K18ac	538.917	33.5894	H3T6p + K9ac + K14ac + K18ac	449.917	33.521	H3T6p + K9ac + K14ac + K18ac	524.167	19.8224	H3T6p + K9ac + K14ac + K18ac	382.667	63.5581	H3T6p + K9ac + K14ac + K18ac	300.833	9.1023	H3T6p + K9ac + K14ac + K18ac	525.167	45.2258	H3T6p + K9ac + K14ac + K18ac	495.5	66.4499	H3T6p + K9ac + K14ac + K18ac	453.417	170.337	H3T6p + K9ac + K14ac + K18ac	581.583	125.854	H3T6p + K9ac + K14ac + K18ac	516.583	16.419	H3T6p + K9ac + K14ac + K18ac
166	H3K4me3 + T6p + K9ac + K14ac + K18ac	483.083	27.3812	H3K4me3 + T6p + K9ac + K14ac + K18ac	519.333	37.227	H3K4me3 + T6p + K9ac + K14ac + K18ac	423.417	8.81234	H3K4me3 + T6p + K9ac + K14ac + K18ac	365.583	4.04031	H3K4me3 + T6p + K9ac + K14ac + K18ac	315.917	2.80707	H3K4me3 + T6p + K9ac + K14ac + K18ac	709.583	60.6638	H3K4me3 + T6p + K9ac + K14ac + K18ac	601.333	77.3496	H3K4me3 + T6p + K9ac + K14ac + K18ac	432.917	33.2414	H3K4me3 + T6p + K9ac + K14ac + K18ac	537.167	42.5315	H3K4me3 + T6p + K9ac + K14ac + K18ac	417.667	11.8322	H3K4me3 + T6p + K9ac + K14ac + K18ac	314.917	6.75703	H3K4me3 + T6p + K9ac + K14ac + K18ac	505	34.641	H3K4me3 + T6p + K9ac + K14ac + K18ac	495	20.0241	H3K4me3 + T6p + K9ac + K14ac + K18ac	335.833	7.08415	H3K4me3 + T6p + K9ac + K14ac + K18ac	702.917	128.713	H3K4me3 + T6p + K9ac + K14ac + K18ac	517.75	20.4837	H3K4me3 + T6p + K9ac + K14ac + K18ac
167	H3K4me2 + T6p + K9ac + K14ac + K18ac	417.75	68.121	H3K4me2 + T6p + K9ac + K14ac + K18ac	521.083	29.6715	H3K4me2 + T6p + K9ac + K14ac + K18ac	381.583	46.0968	H3K4me2 + T6p + K9ac + K14ac + K18ac	332.417	22.3282	H3K4me2 + T6p + K9ac + K14ac + K18ac	296.417	27.3704	H3K4me2 + T6p + K9ac + K14ac + K18ac	573.833	52.7499	H3K4me2 + T6p + K9ac + K14ac + K18ac	601.667	77.4267	H3K4me2 + T6p + K9ac + K14ac + K18ac	388.833	52.0616	H3K4me2 + T6p + K9ac + K14ac + K18ac	451.5	74.0933	H3K4me2 + T6p + K9ac + K14ac + K18ac	374.75	36.022	H3K4me2 + T6p + K9ac + K14ac + K18ac	302.333	18.0719	H3K4me2 + T6p + K9ac + K14ac + K18ac	448	80.829	H3K4me2 + T6p + K9ac + K14ac + K18ac	494.417	31.4729	H3K4me2 + T6p + K9ac + K14ac + K18ac	358.083	50.0906	H3K4me2 + T6p + K9ac + K14ac + K18ac	556.75	137.819	H3K4me2 + T6p + K9ac + K14ac + K18ac	458.667	32.0127	H3K4me2 + T6p + K9ac + K14ac + K18ac
169	H3.3K18ac + K23ac + K27ac	375.833	49.0091	H3.3K18ac + K23ac + K27ac	477.5	8.23048	H3.3K18ac + K23ac + K27ac	331.583	67.2482	H3.3K18ac + K23ac + K27ac	264.5	43.928	H3.3K18ac + K23ac + K27ac	221.167	40.6006	H3.3K18ac + K23ac + K27ac	525.083	78.6937	H3.3K18ac + K23ac + K27ac	389.583	56.7955	H3.3K18ac + K23ac + K27ac	333.167	42.0181	H3.3K18ac + K23ac + K27ac	382	37.3353	H3.3K18ac + K23ac + K27ac	302.667	42.2216	H3.3K18ac + K23ac + K27ac	222.5	56.8445	H3.3K18ac + K23ac + K27ac	400.833	10.9697	H3.3K18ac + K23ac + K27ac	386.833	59.8254	H3.3K18ac + K23ac + K27ac	248.5	56.334	H3.3K18ac + K23ac + K27ac	625.167	59.8303	H3.3K18ac + K23ac + K27ac	441.5	44.1726	H3.3K18ac + K23ac + K27ac
170	H3.3K18ac + K23ac + K27ac + S28p	425.417	68.3474	H3.3K18ac + K23ac + K27ac + S28p	487.167	25.5147	H3.3K18ac + K23ac + K27ac + S28p	365.917	97.4658	H3.3K18ac + K23ac + K27ac + S28p	299.5	77.9884	H3.3K18ac + K23ac + K27ac + S28p	251.167	74.962	H3.3K18ac + K23ac + K27ac + S28p	635.25	99.5659	H3.3K18ac + K23ac + K27ac + S28p	466	85.9819	H3.3K18ac + K23ac + K27ac + S28p	387.75	68.4827	H3.3K18ac + K23ac + K27ac + S28p	421.167	78.7121	H3.3K18ac + K23ac + K27ac + S28p	347.667	82.5609	H3.3K18ac + K23ac + K27ac + S28p	246.5	76.9976	H3.3K18ac + K23ac + K27ac + S28p	456.667	51.9615	H3.3K18ac + K23ac + K27ac + S28p	438.083	126.127	H3.3K18ac + K23ac + K27ac + S28p	262.75	83.2775	H3.3K18ac + K23ac + K27ac + S28p	664.333	17.1421	H3.3K18ac + K23ac + K27ac + S28p	466.583	81.2574	H3.3K18ac + K23ac + K27ac + S28p
171	H3.3K23ac	471.5	31.7729	H3.3K23ac	512.583	7.46039	H3.3K23ac	429.833	15.8477	H3.3K23ac	367	3.71184	H3.3K23ac	317	1.38778	H3.3K23ac	660.917	40.7616	H3.3K23ac	553.75	57.1414	H3.3K23ac	428.25	24.4395	H3.3K23ac	502.833	18.6677	H3.3K23ac	412.75	10.7061	H3.3K23ac	310.167	2.31741	H3.3K23ac	498.667	26.1732	H3.3K23ac	485.833	25.9893	H3.3K23ac	330.75	5.69194	H3.3K23ac	645.833	132.002	H3.3K23ac	514.167	17.3429	H3.3K23ac
174	H3R2me2s + K4me3 + K9ac + K14ac + K18ac	390.25	19.7041	H3R2me2s + K4me3 + K9ac + K14ac + K18ac	499.333	31.5724	H3R2me2s + K4me3 + K9ac + K14ac + K18ac	299.083	28.7948	H3R2me2s + K4me3 + K9ac + K14ac + K18ac	243.75	16.0655	H3R2me2s + K4me3 + K9ac + K14ac + K18ac	195.75	14.7381	H3R2me2s + K4me3 + K9ac + K14ac + K18ac	589.75	93.4005	H3R2me2s + K4me3 + K9ac + K14ac + K18ac	478.833	142.861	H3R2me2s + K4me3 + K9ac + K14ac + K18ac	480.75	224.544	H3R2me2s + K4me3 + K9ac + K14ac + K18ac	560	250.185	H3R2me2s + K4me3 + K9ac + K14ac + K18ac	303.75	41.8342	H3R2me2s + K4me3 + K9ac + K14ac + K18ac	191.75	21.6151	H3R2me2s + K4me3 + K9ac + K14ac + K18ac	551.833	189.948	H3R2me2s + K4me3 + K9ac + K14ac + K18ac	413.333	68.0593	H3R2me2s + K4me3 + K9ac + K14ac + K18ac	249.25	62.9364	H3R2me2s + K4me3 + K9ac + K14ac + K18ac	704.25	157.094	H3R2me2s + K4me3 + K9ac + K14ac + K18ac	485.083	98.7989	H3R2me2s + K4me3 + K9ac + K14ac + K18ac
178	H3R8me1 + K9me3	442.25	108.87	H3R8me1 + K9me3	529.833	70.1583	H3R8me1 + K9me3	380.917	100.508	H3R8me1 + K9me3	321.417	72.8882	H3R8me1 + K9me3	259.333	71.6044	H3R8me1 + K9me3	696.75	226.704	H3R8me1 + K9me3	565.25	182.725	H3R8me1 + K9me3	479	158.971	H3R8me1 + K9me3	659.5	99.1118	H3R8me1 + K9me3	380.167	88.7145	H3R8me1 + K9me3	260.667	65.0829	H3R8me1 + K9me3	634.5	126.44	H3R8me1 + K9me3	516.25	149.526	H3R8me1 + K9me3	288.833	83.4366	H3R8me1 + K9me3	802.083	364.204	H3R8me1 + K9me3	473.833	81.4923	H3R8me1 + K9me3
179	H3R8me1 + K9me2	480.917	25.9392	H3R8me1 + K9me2	502	19.1775	H3R8me1 + K9me2	447.667	33.9116	H3R8me1 + K9me2	366.5	14.6578	H3R8me1 + K9me2	316.25	1.79247	H3R8me1 + K9me2	681.417	52.5966	H3R8me1 + K9me2	588.917	23.2831	H3R8me1 + K9me2	469.917	27.5458	H3R8me1 + K9me2	569.333	6.9282	H3R8me1 + K9me2	416.917	14.3923	H3R8me1 + K9me2	311.167	3.41565	H3R8me1 + K9me2	631.667	26.5581	H3R8me1 + K9me2	503.333	26.6347	H3R8me1 + K9me2	333.75	9.42563	H3R8me1 + K9me2	819.5	107.101	H3R8me1 + K9me2	479.667	19.4993	H3R8me1 + K9me2
180	H3R8me2a + K9me3	441.167	75.0415	H3R8me2a + K9me3	481.667	17.8575	H3R8me2a + K9me3	360.5	80.32	H3R8me2a + K9me3	308.417	69.6762	H3R8me2a + K9me3	256.25	68.4519	H3R8me2a + K9me3	608.5	69.8795	H3R8me2a + K9me3	470.5	111.637	H3R8me2a + K9me3	381	53.9018	H3R8me2a + K9me3	481.5	14.8187	H3R8me2a + K9me3	347.417	77.9779	H3R8me2a + K9me3	253.917	62.9858	H3R8me2a + K9me3	556.667	64.2783	H3R8me2a + K9me3	488.5	96.2483	H3R8me2a + K9me3	278.333	68.1887	H3R8me2a + K9me3	708.25	168.172	H3R8me2a + K9me3	452.417	62.1953	H3R8me2a + K9me3
181	H3R8me2a + K9me2	387.833	31.068	H3R8me2a + K9me2	477.167	20.8868	H3R8me2a + K9me2	345.167	16.2127	H3R8me2a + K9me2	272.083	32.3263	H3R8me2a + K9me2	221.5	27.4233	H3R8me2a + K9me2	544.25	44.6628	H3R8me2a + K9me2	437.75	55.7138	H3R8me2a + K9me2	353.083	44.99	H3R8me2a + K9me2	531	74.2857	H3R8me2a + K9me2	330.25	25.1357	H3R8me2a + K9me2	242.75	44.4634	H3R8me2a + K9me2	547.167	93.3383	H3R8me2a + K9me2	453.333	61.4317	H3R8me2a + K9me2	291.25	103.614	H3R8me2a + K9me2	579	114.311	H3R8me2a + K9me2	434.083	45.5643	H3R8me2a + K9me2
182	H3R8me2a + K9me1	386.583	45.5724	H3R8me2a + K9me1	489.167	32.4203	H3R8me2a + K9me1	395.833	71.0271	H3R8me2a + K9me1	342.25	34.5868	H3R8me2a + K9me1	286.667	27.2913	H3R8me2a + K9me1	530.417	93.2338	H3R8me2a + K9me1	510.417	31.6595	H3R8me2a + K9me1	408.25	60.3443	H3R8me2a + K9me1	511.833	53.3087	H3R8me2a + K9me1	360.583	45.5553	H3R8me2a + K9me1	296.667	13.4247	H3R8me2a + K9me1	499.5	11.3546	H3R8me2a + K9me1	473.167	55.9103	H3R8me2a + K9me1	365.333	46.1575	H3R8me2a + K9me1	533.167	108.25	H3R8me2a + K9me1	467.167	35.8872	H3R8me2a + K9me1
183	H3R8me2s + K9me3	469.917	22.1031	H3R8me2s + K9me3	498.583	15.8637	H3R8me2s + K9me3	419.333	10.0407	H3R8me2s + K9me3	367.833	7.25463	H3R8me2s + K9me3	315.083	2.31541	H3R8me2s + K9me3	647.75	27.8785	H3R8me2s + K9me3	568.083	29.6765	H3R8me2s + K9me3	430.833	32.9584	H3R8me2s + K9me3	576.5	13.2791	H3R8me2s + K9me3	409.75	15.5286	H3R8me2s + K9me3	311.667	5.40918	H3R8me2s + K9me3	551.5	35.9882	H3R8me2s + K9me3	528.417	54.3837	H3R8me2s + K9me3	331.583	6.6465	H3R8me2s + K9me3	665.333	101.159	H3R8me2s + K9me3	496.333	11.6269	H3R8me2s + K9me3
184	H3R8me2s + K9me2	401.083	66.1432	H3R8me2s + K9me2	496.167	26.1456	H3R8me2s + K9me2	373.333	54.4583	H3R8me2s + K9me2	331.5	26.3994	H3R8me2s + K9me2	282.833	34.7184	H3R8me2s + K9me2	524.5	81.8329	H3R8me2s + K9me2	520.667	46.2017	H3R8me2s + K9me2	403.417	49.4948	H3R8me2s + K9me2	478.5	55.6181	H3R8me2s + K9me2	370.417	28.8115	H3R8me2s + K9me2	295.75	17.7834	H3R8me2s + K9me2	507.333	82.7535	H3R8me2s + K9me2	497.583	32.3389	H3R8me2s + K9me2	352.25	34.9427	H3R8me2s + K9me2	521.417	156.461	H3R8me2s + K9me2	434.083	36.9177	H3R8me2s + K9me2
185	H3R8me2s + K9me1	420.333	55.5238	H3R8me2s + K9me1	476.25	35.7122	H3R8me2s + K9me1	394.917	28.4974	H3R8me2s + K9me1	316.25	38.1317	H3R8me2s + K9me1	282.25	35.8778	H3R8me2s + K9me1	562.917	48.947	H3R8me2s + K9me1	485.167	67.6015	H3R8me2s + K9me1	403.917	38.4682	H3R8me2s + K9me1	506.167	57.9275	H3R8me2s + K9me1	367.583	33.3449	H3R8me2s + K9me1	291.25	23.7321	H3R8me2s + K9me1	525.333	92.376	H3R8me2s + K9me1	493	51.5457	H3R8me2s + K9me1	308.917	25.0501	H3R8me2s + K9me1	596.167	100.987	H3R8me2s + K9me1	449.5	17.0804	H3R8me2s + K9me1
186	H3K4ac + K9me2 + K14ac + K18ac	433.583	66.6018	H3K4ac + K9me2 + K14ac + K18ac	487.5	36.8043	H3K4ac + K9me2 + K14ac + K18ac	388.833	30.5669	H3K4ac + K9me2 + K14ac + K18ac	332.583	40.4762	H3K4ac + K9me2 + K14ac + K18ac	284.917	36.7034	H3K4ac + K9me2 + K14ac + K18ac	594.917	70.8652	H3K4ac + K9me2 + K14ac + K18ac	499.333	79.5278	H3K4ac + K9me2 + K14ac + K18ac	405.167	49.1321	H3K4ac + K9me2 + K14ac + K18ac	500.833	81.4064	H3K4ac + K9me2 + K14ac + K18ac	374.083	43.6674	H3K4ac + K9me2 + K14ac + K18ac	293.167	23.21	H3K4ac + K9me2 + K14ac + K18ac	501.833	76.0178	H3K4ac + K9me2 + K14ac + K18ac	494.667	64.4803	H3K4ac + K9me2 + K14ac + K18ac	311.333	29.6935	H3K4ac + K9me2 + K14ac + K18ac	626.833	127.99	H3K4ac + K9me2 + K14ac + K18ac	467	41.3889	H3K4ac + K9me2 + K14ac + K18ac
187	H3K4ac + K9me1 + K14ac + K18ac	352.583	13.147	H3K4ac + K9me1 + K14ac + K18ac	475.167	18.3394	H3K4ac + K9me1 + K14ac + K18ac	330.167	8.49619	H3K4ac + K9me1 + K14ac + K18ac	313.917	11.9113	H3K4ac + K9me1 + K14ac + K18ac	255.833	11.9055	H3K4ac + K9me1 + K14ac + K18ac	460.25	41.3023	H3K4ac + K9me1 + K14ac + K18ac	474.833	27.9662	H3K4ac + K9me1 + K14ac + K18ac	352.667	18.0514	H3K4ac + K9me1 + K14ac + K18ac	398	9.2376	H3K4ac + K9me1 + K14ac + K18ac	347.417	28.8372	H3K4ac + K9me1 + K14ac + K18ac	284.5	4.97028	H3K4ac + K9me1 + K14ac + K18ac	412.167	26.7506	H3K4ac + K9me1 + K14ac + K18ac	476.75	47.8558	H3K4ac + K9me1 + K14ac + K18ac	407.667	22.6536	H3K4ac + K9me1 + K14ac + K18ac	453	90.5714	H3K4ac + K9me1 + K14ac + K18ac	430.25	31.753	H3K4ac + K9me1 + K14ac + K18ac
195	H3.3K27me3	452.25	26.8595	H3.3K27me3	494.583	12.7581	H3.3K27me3	414.083	19.4696	H3.3K27me3	354.417	21.2766	H3.3K27me3	311.583	5.1307	H3.3K27me3	616.5	51.1429	H3.3K27me3	528.167	24.2678	H3.3K27me3	420.833	23.7401	H3.3K27me3	509	17.7054	H3.3K27me3	410.667	28.2554	H3.3K27me3	309.667	7.48826	H3.3K27me3	518.333	22.3242	H3.3K27me3	515.333	27.0623	H3.3K27me3	324.5	7.93725	H3.3K27me3	650.583	112.471	H3.3K27me3	478.75	37.1697	H3.3K27me3
196	H3.3K27me2	428.583	23.8768	H3.3K27me2	482.833	26.6757	H3.3K27me2	389.917	9.85591	H3.3K27me2	333.583	29.6015	H3.3K27me2	289.5	18.7903	H3.3K27me2	582.583	46.21	H3.3K27me2	501	76.9189	H3.3K27me2	411.75	45.4894	H3.3K27me2	485.667	81.9837	H3.3K27me2	365.167	29.2746	H3.3K27me2	300.417	18.6515	H3.3K27me2	494	95.4552	H3.3K27me2	498.417	54.4986	H3.3K27me2	327.083	29.7575	H3.3K27me2	620.417	99.7257	H3.3K27me2	451.583	22.8738	H3.3K27me2
197	H3.3K27me1	362.5	19.3075	H3.3K27me1	474.583	21.1211	H3.3K27me1	346.25	13.1835	H3.3K27me1	327.667	6.42334	H3.3K27me1	278.333	24.934	H3.3K27me1	460.75	56.5092	H3.3K27me1	492.333	45.5558	H3.3K27me1	364.917	15.756	H3.3K27me1	376.667	25.7883	H3.3K27me1	348.417	11.0567	H3.3K27me1	297.417	5.72438	H3.3K27me1	383.333	16.5507	H3.3K27me1	455.083	37.4239	H3.3K27me1	400	7.15956	H3.3K27me1	448.833	94.3824	H3.3K27me1	449.417	44.4858	H3.3K27me1
198	H3.3R26me2a + K27me3	423.5	34.603	H3.3R26me2a + K27me3	485.667	6.3421	H3.3R26me2a + K27me3	386.167	20.5201	H3.3R26me2a + K27me3	342.917	35.5094	H3.3R26me2a + K27me3	282.833	25.9251	H3.3R26me2a + K27me3	611.333	102.613	H3.3R26me2a + K27me3	512.417	53.5816	H3.3R26me2a + K27me3	392	23.0249	H3.3R26me2a + K27me3	496.833	25.211	H3.3R26me2a + K27me3	375.5	15.8617	H3.3R26me2a + K27me3	299	20.0222	H3.3R26me2a + K27me3	496.5	69.4745	H3.3R26me2a + K27me3	470.833	70.2738	H3.3R26me2a + K27me3	361.917	65.1593	H3.3R26me2a + K27me3	589.167	116.943	H3.3R26me2a + K27me3	461.083	50.1231	H3.3R26me2a + K27me3
200	H3.3R26me2a + K27me1	386.5	40.4663	H3.3R26me2a + K27me1	475.417	28.8256	H3.3R26me2a + K27me1	377.667	66.5104	H3.3R26me2a + K27me1	326.167	44.2991	H3.3R26me2a + K27me1	264.75	31.6138	H3.3R26me2a + K27me1	549.25	58.8296	H3.3R26me2a + K27me1	476.917	36.0035	H3.3R26me2a + K27me1	392.667	66.1592	H3.3R26me2a + K27me1	407	54.6558	H3.3R26me2a + K27me1	358.5	49.904	H3.3R26me2a + K27me1	289.083	15.2543	H3.3R26me2a + K27me1	410.333	37.7202	H3.3R26me2a + K27me1	464	111.517	H3.3R26me2a + K27me1	343.5	38.0959	H3.3R26me2a + K27me1	554.333	117.904	H3.3R26me2a + K27me1	466.083	34.0809	H3.3R26me2a + K27me1
202	H3 15-34	434.667	47.8555	H3 15-34	494.75	22.1483	H3 15-34	391.417	33.3582	H3 15-34	360.5	16.871	H3 15-34	303.083	16.565	H3 15-34	580.167	57.2134	H3 15-34	554.583	87.969	H3 15-34	404.667	19.5581	H3 15-34	442.333	26.1732	H3 15-34	381.583	35.213	H3 15-34	311.25	6.48288	H3 15-34	448.333	45.8031	H3 15-34	478.083	30.5691	H3 15-34	374.167	47.2295	H3 15-34	566.75	163.818	H3 15-34	480.5	34.4238	H3 15-34
203	H3 30-49	365.5	21.6376	H3 30-49	477.417	13.0735	H3 30-49	331.833	12.4677	H3 30-49	266	28.7376	H3 30-49	207.5	26.7284	H3 30-49	518.25	33.1466	H3 30-49	406.583	66.1907	H3 30-49	321.333	52.0705	H3 30-49	398.333	50.037	H3 30-49	302.75	33.3904	H3 30-49	224.75	52.9859	H3 30-49	369.167	15.2036	H3 30-49	374.333	52.177	H3 30-49	275.75	115.21	H3 30-49	595.917	137.654	H3 30-49	395.417	30.4842	H3 30-49
208	H3 105-124	379.667	27.3171	H3 105-124	478.917	29.6478	H3 105-124	369.083	52.9237	H3 105-124	306.417	20.3076	H3 105-124	256.083	31.0237	H3 105-124	521.5	35.5179	H3 105-124	468.583	32.2196	H3 105-124	376.167	43.1642	H3 105-124	398.333	1.9245	H3 105-124	345.417	34.2511	H3 105-124	287.833	15.8383	H3 105-124	403.167	14.0489	H3 105-124	437.833	48.9001	H3 105-124	338.417	46.6543	H3 105-124	571.583	135.113	H3 105-124	435.833	19.6723	H3 105-124
209	H3.3 15-34	391.25	19.1047	H3.3 15-34	486.083	11.3704	H3.3 15-34	362.583	10.1812	H3.3 15-34	338.833	16.1119	H3.3 15-34	289.583	12.9053	H3.3 15-34	521.583	58.0781	H3.3 15-34	540.167	70.8203	H3.3 15-34	388.667	16.1681	H3.3 15-34	441.167	36.758	H3.3 15-34	364.167	14.881	H3.3 15-34	314.833	9.44967	H3.3 15-34	452.833	46.3805	H3.3 15-34	487.083	48.2266	H3.3 15-34	424.667	59.8133	H3.3 15-34	518.083	114.796	H3.3 15-34	458.833	27.8946	H3.3 15-34
210	H3.3 30-49	372.833	40.8869	H3.3 30-49	475.083	21.8689	H3.3 30-49	349.5	36.3731	H3.3 30-49	316.833	25.5147	H3.3 30-49	261.917	23.6524	H3.3 30-49	507.167	67.1237	H3.3 30-49	487.417	45.0558	H3.3 30-49	364.583	47.3148	H3.3 30-49	408.833	63.3161	H3.3 30-49	343.417	27.4164	H3.3 30-49	287.583	23.2273	H3.3 30-49	416.333	56.9652	H3.3 30-49	445.333	31.4254	H3.3 30-49	345.167	48.8251	H3.3 30-49	497.417	108.634	H3.3 30-49	428.75	46.1635	H3.3 30-49
211	H3.3 75-94	389.417	40.0808	H3.3 75-94	484.583	12.6121	H3.3 75-94	366.167	28.9501	H3.3 75-94	311.5	38.5981	H3.3 75-94	267.083	29.0649	H3.3 75-94	545.667	15.7127	H3.3 75-94	471.917	57.9856	H3.3 75-94	385.333	36.6596	H3.3 75-94	445.333	68.1273	H3.3 75-94	349.833	30.4175	H3.3 75-94	282.917	27.8466	H3.3 75-94	475.5	87.9497	H3.3 75-94	457.917	30.9939	H3.3 75-94	295.583	23.1683	H3.3 75-94	566.333	75.8654	H3.3 75-94	425	23.3762	H3.3 75-94
213	H3 120-135	390.417	36.5922	H3 120-135	481.083	15.9196	H3 120-135	354.583	35.7433	H3 120-135	299.583	44.5724	H3 120-135	256.333	31.8538	H3 120-135	540.583	62.4478	H3 120-135	533.75	135.787	H3 120-135	368	63.586	H3 120-135	437.333	130.866	H3 120-135	350.417	45.0838	H3 120-135	278.5	50.6041	H3 120-135	477.167	93.7232	H3 120-135	442.333	84.6798	H3 120-135	329	81.5194	H3 120-135	575.667	100.606	H3 120-135	437.917	55.6832	H3 120-135
215	H3K23me1 15-34	362.25	24.159	H3K23me1 15-34	462.833	21.6376	H3K23me1 15-34	309.417	13.6256	H3K23me1 15-34	272.417	2.96117	H3K23me1 15-34	228.417	4.86389	H3K23me1 15-34	503.917	25.366	H3K23me1 15-34	435.917	27.2402	H3K23me1 15-34	321.583	32.8175	H3K23me1 15-34	330.667	0.7698	H3K23me1 15-34	308.583	8.38153	H3K23me1 15-34	252	20.5444	H3K23me1 15-34	373.333	6.9282	H3K23me1 15-34	409.917	50.8144	H3K23me1 15-34	326.417	64.664	H3K23me1 15-34	487	130.743	H3K23me1 15-34	432.25	57.5753	H3K23me1 15-34
216	H3K9-Nle (1-20)	397	34.3047	H3K9-Nle (1-20)	485.75	22.7651	H3K9-Nle (1-20)	350.25	38.5778	H3K9-Nle (1-20)	322.167	48.2896	H3K9-Nle (1-20)	258.25	41.9774	H3K9-Nle (1-20)	523.417	63.813	H3K9-Nle (1-20)	537.417	107.891	H3K9-Nle (1-20)	363.25	33.0156	H3K9-Nle (1-20)	491.167	12.5093	H3K9-Nle (1-20)	337.583	43.4889	H3K9-Nle (1-20)	280	40.9507	H3K9-Nle (1-20)	437.833	0.57735	H3K9-Nle (1-20)	479	42.4465	H3K9-Nle (1-20)	351.167	82.8218	H3K9-Nle (1-20)	520	115.927	H3K9-Nle (1-20)	435.083	28.5052	H3K9-Nle (1-20)
217	H3K14-Nle (1-20)	448.833	52.144	H3K14-Nle (1-20)	496.833	31.0203	H3K14-Nle (1-20)	433.75	15.9545	H3K14-Nle (1-20)	367.083	13.6961	H3K14-Nle (1-20)	301.917	21.7773	H3K14-Nle (1-20)	598.917	36.7165	H3K14-Nle (1-20)	530.083	59.8674	H3K14-Nle (1-20)	434.083	24.2019	H3K14-Nle (1-20)	675.167	89.1044	H3K14-Nle (1-20)	394.5	36.8355	H3K14-Nle (1-20)	305.167	8.16723	H3K14-Nle (1-20)	587.333	102.383	H3K14-Nle (1-20)	580.917	89.0744	H3K14-Nle (1-20)	327.083	14.6018	H3K14-Nle (1-20)	657.833	129.743	H3K14-Nle (1-20)	491.167	34.068	H3K14-Nle (1-20)
218	H3K18-Nle (11-26)	429.5	85.3188	H3K18-Nle (11-26)	486.667	37.1553	H3K18-Nle (11-26)	358.167	80.8183	H3K18-Nle (11-26)	303.667	86.0581	H3K18-Nle (11-26)	240.5	94.6798	H3K18-Nle (11-26)	623.917	122.195	H3K18-Nle (11-26)	458	110.784	H3K18-Nle (11-26)	365.5	84.2208	H3K18-Nle (11-26)	496	24.6336	H3K18-Nle (11-26)	334.667	93.976	H3K18-Nle (11-26)	235.667	87.4456	H3K18-Nle (11-26)	508.167	85.6403	H3K18-Nle (11-26)	399.333	59.5595	H3K18-Nle (11-26)	255.833	93.0434	H3K18-Nle (11-26)	695.5	107.853	H3K18-Nle (11-26)	445.333	110.179	H3K18-Nle (11-26)
219	H3K23-Nle (15-31)	364.917	59.3872	H3K23-Nle (15-31)	446.25	12.2213	H3K23-Nle (15-31)	261.583	10.2103	H3K23-Nle (15-31)	217.917	3.72554	H3K23-Nle (15-31)	162.083	8.9168	H3K23-Nle (15-31)	479.5	61.4404	H3K23-Nle (15-31)	435.833	117.485	H3K23-Nle (15-31)	276.167	4.76484	H3K23-Nle (15-31)	311	5.0037	H3K23-Nle (15-31)	251.167	4.22076	H3K23-Nle (15-31)	157.917	9.88592	H3K23-Nle (15-31)	381.167	3.27165	H3K23-Nle (15-31)	311.25	19.9228	H3K23-Nle (15-31)	169.333	8.35774	H3K23-Nle (15-31)	653.25	71.7983	H3K23-Nle (15-31)	371	41.2355	H3K23-Nle (15-31)
220	H3T6p + K9me3	426	45.2237	H3T6p + K9me3	517.917	47.9802	H3T6p + K9me3	394	52.9675	H3T6p + K9me3	338	51.7279	H3T6p + K9me3	282.167	43.0998	H3T6p + K9me3	575.5	78.005	H3T6p + K9me3	516.333	46.1375	H3T6p + K9me3	401.167	55.8308	H3T6p + K9me3	483.833	17.1281	H3T6p + K9me3	381.5	42.1729	H3T6p + K9me3	295.667	23.49	H3T6p + K9me3	496.833	15.2036	H3T6p + K9me3	456.667	54.0144	H3T6p + K9me3	349.75	73.5	H3T6p + K9me3	623.917	137.022	H3T6p + K9me3	470.417	66.9457	H3T6p + K9me3
221	H3T6p + R8me2a + K9me3	464.5	53.5693	H3T6p + R8me2a + K9me3	492.5	29.1541	H3T6p + R8me2a + K9me3	446.583	9.09365	H3T6p + R8me2a + K9me3	368.167	2.75547	H3T6p + R8me2a + K9me3	311.833	3.54338	H3T6p + R8me2a + K9me3	661.917	79.4096	H3T6p + R8me2a + K9me3	556.333	35.9959	H3T6p + R8me2a + K9me3	444.333	25.5879	H3T6p + R8me2a + K9me3	464.333	16.5507	H3T6p + R8me2a + K9me3	409.75	17.5148	H3T6p + R8me2a + K9me3	308.167	4.13208	H3T6p + R8me2a + K9me3	514.167	69.0896	H3T6p + R8me2a + K9me3	511.75	27.1721	H3T6p + R8me2a + K9me3	333.333	8.72629	H3T6p + R8me2a + K9me3	731.833	164.521	H3T6p + R8me2a + K9me3	493.5	10.4297	H3T6p + R8me2a + K9me3
224	H3.3R26me2a	434	62.8042	H3.3R26me2a	496.083	29.0011	H3.3R26me2a	396.083	49.941	H3.3R26me2a	311.25	70.249	H3.3R26me2a	257.5	69.698	H3.3R26me2a	616.167	63.3301	H3.3R26me2a	463.583	98.3276	H3.3R26me2a	380.583	68.3262	H3.3R26me2a	421	60.4293	H3.3R26me2a	361.333	59.6254	H3.3R26me2a	258.5	60.4456	H3.3R26me2a	442.333	65.433	H3.3R26me2a	440.25	74.9229	H3.3R26me2a	276.417	68.127	H3.3R26me2a	652.833	126.048	H3.3R26me2a	476.917	47.118	H3.3R26me2a
225	H3.3K27me3 + S28p	360.417	28.1272	H3.3K27me3 + S28p	471.167	13.3153	H3.3K27me3 + S28p	310.333	20.2887	H3.3K27me3 + S28p	250.667	2.96898	H3.3K27me3 + S28p	191.833	8.66025	H3.3K27me3 + S28p	531.917	45.0057	H3.3K27me3 + S28p	368.833	28.7086	H3.3K27me3 + S28p	311.333	53.172	H3.3K27me3 + S28p	379.333	11.9319	H3.3K27me3 + S28p	292.167	18.5163	H3.3K27me3 + S28p	192.417	13.1582	H3.3K27me3 + S28p	382.833	7.89045	H3.3K27me3 + S28p	342.417	28.6633	H3.3K27me3 + S28p	206.833	11.84	H3.3K27me3 + S28p	608.417	38.4239	H3.3K27me3 + S28p	403.75	18.1626	H3.3K27me3 + S28p
226	H3.3K27me2 + S28p	416	61.8948	H3.3K27me2 + S28p	502.833	50.4017	H3.3K27me2 + S28p	371.25	89.1866	H3.3K27me2 + S28p	307.333	65.463	H3.3K27me2 + S28p	259.25	65.561	H3.3K27me2 + S28p	564.583	125.71	H3.3K27me2 + S28p	494	138.453	H3.3K27me2 + S28p	405.833	95.8017	H3.3K27me2 + S28p	409.667	66.5877	H3.3K27me2 + S28p	356.667	65.707	H3.3K27me2 + S28p	255.417	64.9999	H3.3K27me2 + S28p	523.333	1.1547	H3.3K27me2 + S28p	454.083	58.6025	H3.3K27me2 + S28p	280.083	56.4521	H3.3K27me2 + S28p	665.583	147.322	H3.3K27me2 + S28p	458.5	28.2718	H3.3K27me2 + S28p
229	H3K4ac + K9me3	514.083	22.3315	H3K4ac + K9me3	507	19.3926	H3K4ac + K9me3	448	32.9163	H3K4ac + K9me3	368.333	10.1288	H3K4ac + K9me3	317.5	3.40479	H3K4ac + K9me3	769.417	59.8562	H3K4ac + K9me3	561.583	23.4685	H3K4ac + K9me3	455.833	23.7104	H3K4ac + K9me3	525.167	12.1244	H3K4ac + K9me3	412	23.214	H3K4ac + K9me3	312.167	2.9502	H3K4ac + K9me3	577	39.2598	H3K4ac + K9me3	509.083	43.3695	H3K4ac + K9me3	333.833	2.41139	H3K4ac + K9me3	853.083	180.68	H3K4ac + K9me3	490.333	8.52882	H3K4ac + K9me3
237	H3K9me2 (1-32)	359.667	43.0994	H3K9me2 (1-32)	494.583	26.1893	H3K9me2 (1-32)	276.583	29.0037	H3K9me2 (1-32)	230.917	26.5461	H3K9me2 (1-32)	181.167	21.4726	H3K9me2 (1-32)	548.75	103.706	H3K9me2 (1-32)	395.417	30.8837	H3K9me2 (1-32)	334.75	39.1903	H3K9me2 (1-32)	493.833	68.3198	H3K9me2 (1-32)	264.333	19.8849	H3K9me2 (1-32)	178.417	27.082	H3K9me2 (1-32)	508.833	10.1999	H3K9me2 (1-32)	411	23.744	H3K9me2 (1-32)	196.667	29.3182	H3K9me2 (1-32)	654.75	78.2529	H3K9me2 (1-32)	403.333	56.7496	H3K9me2 (1-32)
238	H3K9me2 + K27me1 (1-32)	409.333	98.9167	H3K9me2 + K27me1 (1-32)	491.5	31.7333	H3K9me2 + K27me1 (1-32)	349.333	113.093	H3K9me2 + K27me1 (1-32)	295.25	95.6081	H3K9me2 + K27me1 (1-32)	244.5	92.3927	H3K9me2 + K27me1 (1-32)	605.75	177.915	H3K9me2 + K27me1 (1-32)	464.083	121.082	H3K9me2 + K27me1 (1-32)	375.25	102.839	H3K9me2 + K27me1 (1-32)	570.5	42.1466	H3K9me2 + K27me1 (1-32)	335.333	107.373	H3K9me2 + K27me1 (1-32)	236.917	94.0769	H3K9me2 + K27me1 (1-32)	531.667	31.1769	H3K9me2 + K27me1 (1-32)	472.417	150.301	H3K9me2 + K27me1 (1-32)	258.917	94.1777	H3K9me2 + K27me1 (1-32)	722.667	118.288	H3K9me2 + K27me1 (1-32)	462.583	91.2402	H3K9me2 + K27me1 (1-32)
241	H3.3K27ac (15-34)	421.25	70.1007	H3.3K27ac (15-34)	492.167	34.4529	H3.3K27ac (15-34)	392.5	49.9967	H3.3K27ac (15-34)	351.333	25.9244	H3.3K27ac (15-34)	302.583	30.9592	H3.3K27ac (15-34)	602	175.126	H3.3K27ac (15-34)	536.5	55.6514	H3.3K27ac (15-34)	415.25	58.2519	H3.3K27ac (15-34)	519.667	160.888	H3.3K27ac (15-34)	386.75	53.4328	H3.3K27ac (15-34)	308.583	13.2452	H3.3K27ac (15-34)	501.333	119.319	H3.3K27ac (15-34)	540.167	108.444	H3.3K27ac (15-34)	366.917	33.853	H3.3K27ac (15-34)	639.333	227.6	H3.3K27ac (15-34)	507.75	71.1141	H3.3K27ac (15-34)
242	H3.3K27ac + S28p	407.917	64.9053	H3.3K27ac + S28p	472.417	27.1762	H3.3K27ac + S28p	338.5	73.0218	H3.3K27ac + S28p	303.083	83.4805	H3.3K27ac + S28p	246.25	70.6454	H3.3K27ac + S28p	555.583	65.3828	H3.3K27ac + S28p	510.833	147.985	H3.3K27ac + S28p	348.167	53.8568	H3.3K27ac + S28p	420.167	94.493	H3.3K27ac + S28p	332.25	68.3604	H3.3K27ac + S28p	243.167	78.3262	H3.3K27ac + S28p	411.167	32.5241	H3.3K27ac + S28p	431.083	108.246	H3.3K27ac + S28p	269.583	94.1926	H3.3K27ac + S28p	621	51.6541	H3.3K27ac + S28p	428.417	62.3517	H3.3K27ac + S28p
243	H3.3S28p	413.167	53.8492	H3.3S28p	495.917	35.2529	H3.3S28p	351.167	94.6281	H3.3S28p	302.5	77.8186	H3.3S28p	252.833	74.3572	H3.3S28p	577.333	81.911	H3.3S28p	473.75	105.94	H3.3S28p	381.583	70.9431	H3.3S28p	415.833	64.4708	H3.3S28p	350.25	82.2293	H3.3S28p	243.667	77.855	H3.3S28p	440.333	18.4752	H3.3S28p	409.167	105.043	H3.3S28p	261.417	80.0168	H3.3S28p	627.5	82.1586	H3.3S28p	447.167	69.3389	H3.3S28p
245	H3 (1-32)	409	50.2335	H3 (1-32)	485.583	37.804	H3 (1-32)	351	83.853	H3 (1-32)	300	80.1281	H3 (1-32)	253.75	77.0086	H3 (1-32)	546.583	62.8716	H3 (1-32)	565.917	166.577	H3 (1-32)	399.75	39.7132	H3 (1-32)	595.667	274.819	H3 (1-32)	343.5	81.7922	H3 (1-32)	245.5	77.6958	H3 (1-32)	560.667	184.752	H3 (1-32)	473.75	72.301	H3 (1-32)	259.667	82.5707	H3 (1-32)	632.75	36.0836	H3 (1-32)	439.917	70.3785	H3 (1-32)
246	H3 (1-20) N-ac	391.083	47.4134	H3 (1-20) N-ac	495.917	32.1413	H3 (1-20) N-ac	362.333	83.8654	H3 (1-20) N-ac	309.417	72.8516	H3 (1-20) N-ac	259.75	66.5367	H3 (1-20) N-ac	543.083	94.6606	H3 (1-20) N-ac	486.083	62.7059	H3 (1-20) N-ac	402.917	101.529	H3 (1-20) N-ac	543.167	87.1799	H3 (1-20) N-ac	358.25	77.1148	H3 (1-20) N-ac	256	67.1714	H3 (1-20) N-ac	548	113.93	H3 (1-20) N-ac	511.167	197.225	H3 (1-20) N-ac	276.75	61.9566	H3 (1-20) N-ac	603.75	90.0203	H3 (1-20) N-ac	478.083	59.4427	H3 (1-20) N-ac
253	H3 (52-61)	502	25.9743	H3 (52-61)	512.167	20.1797	H3 (52-61)	437.417	20.1887	H3 (52-61)	377.5	9.46925	H3 (52-61)	320.917	4.77164	H3 (52-61)	765.417	43.4207	H3 (52-61)	567.167	32.909	H3 (52-61)	459.833	14.8984	H3 (52-61)	522.667	17.3205	H3 (52-61)	418	16.0023	H3 (52-61)	312.583	0.419435	H3 (52-61)	572.333	43.4937	H3 (52-61)	495.917	41.9871	H3 (52-61)	340.083	7.946	H3 (52-61)	831.75	141.437	H3 (52-61)	508.667	28.4761	H3 (52-61)
254	H3K56ac (52-61)	431.667	78.7589	H3K56ac (52-61)	486.833	23.615	H3K56ac (52-61)	367.667	78.2711	H3K56ac (52-61)	321.083	68.2899	H3K56ac (52-61)	269.25	61.6828	H3K56ac (52-61)	596.917	102.959	H3K56ac (52-61)	478.25	109.825	H3K56ac (52-61)	371.583	77.3048	H3K56ac (52-61)	419.667	66.2028	H3K56ac (52-61)	356.667	72.6662	H3K56ac (52-61)	266.333	51.5285	H3K56ac (52-61)	476	71.9763	H3K56ac (52-61)	443.917	93.5562	H3K56ac (52-61)	287.167	58.4063	H3K56ac (52-61)	659.25	225.066	H3K56ac (52-61)	450	67.468	H3K56ac (52-61)
255	H3K56me3 (52-61)	388	26.9609	H3K56me3 (52-61)	465.917	22.4769	H3K56me3 (52-61)	359.25	22.0679	H3K56me3 (52-61)	288.75	32.1021	H3K56me3 (52-61)	241.083	36.3719	H3K56me3 (52-61)	568.167	115.991	H3K56me3 (52-61)	447.583	57.0395	H3K56me3 (52-61)	365.25	29.2098	H3K56me3 (52-61)	429.5	57.1577	H3K56me3 (52-61)	348	24.1324	H3K56me3 (52-61)	256.417	40.7007	H3K56me3 (52-61)	478	89.6817	H3K56me3 (52-61)	434.417	60.3639	H3K56me3 (52-61)	302.5	91.396	H3K56me3 (52-61)	565.333	105.887	H3K56me3 (52-61)	426.333	61.0325	H3K56me3 (52-61)
258	H3K9me2 (1-15)	393.167	38.0307	H3K9me2 (1-15)	478.167	19.7024	H3K9me2 (1-15)	366.917	81.879	H3K9me2 (1-15)	309.75	60.0046	H3K9me2 (1-15)	242.25	49.2118	H3K9me2 (1-15)	536.583	62.2619	H3K9me2 (1-15)	449.25	65.186	H3K9me2 (1-15)	391.917	61.3891	H3K9me2 (1-15)	488.333	58.5048	H3K9me2 (1-15)	349	58.7638	H3K9me2 (1-15)	251.5	57.0058	H3K9me2 (1-15)	451.5	37.9127	H3K9me2 (1-15)	425.833	77.8529	H3K9me2 (1-15)	272.167	62.2983	H3K9me2 (1-15)	590.667	23.0619	H3K9me2 (1-15)	448.917	41.3113	H3K9me2 (1-15)
259	H3K4me2 + K9me2	506	62.1688	H3K4me2 + K9me2	549.917	50.1327	H3K4me2 + K9me2	445.5	9.11856	H3K4me2 + K9me2	372.25	19.6382	H3K4me2 + K9me2	323	9.29755	H3K4me2 + K9me2	719.083	94.92	H3K4me2 + K9me2	620	49.7229	H3K4me2 + K9me2	523.167	67.148	H3K4me2 + K9me2	711.5	152.613	H3K4me2 + K9me2	413.25	2.80707	H3K4me2 + K9me2	316.5	5.288	H3K4me2 + K9me2	696.5	102.576	H3K4me2 + K9me2	521.083	31.3846	H3K4me2 + K9me2	336.5	12.709	H3K4me2 + K9me2	789.5	169.973	H3K4me2 + K9me2	515.083	63.8907	H3K4me2 + K9me2
260	H3K4me1 + K9me2	418.25	40.2624	H3K4me1 + K9me2	549.5	43.6675	H3K4me1 + K9me2	330.083	19.2957	H3K4me1 + K9me2	268.083	28.4792	H3K4me1 + K9me2	213.417	24.3696	H3K4me1 + K9me2	604.083	96.6779	H3K4me1 + K9me2	481.417	34.8131	H3K4me1 + K9me2	461.333	81.8458	H3K4me1 + K9me2	729.167	104.885	H3K4me1 + K9me2	302.25	31.0321	H3K4me1 + K9me2	227.167	56.7545	H3K4me1 + K9me2	639.667	5.7735	H3K4me1 + K9me2	471.25	54.652	H3K4me1 + K9me2	288.167	107.448	H3K4me1 + K9me2	647.083	167.507	H3K4me1 + K9me2	448.583	29.1844	H3K4me1 + K9me2
264	H3K4me3 + K9me2	474.417	38.9818	H3K4me3 + K9me2	562	70.8744	H3K4me3 + K9me2	419.333	15.7926	H3K4me3 + K9me2	330	14.345	H3K4me3 + K9me2	290.167	17.8149	H3K4me3 + K9me2	661.75	87.4314	H3K4me3 + K9me2	668.917	218.001	H3K4me3 + K9me2	632.833	232.033	H3K4me3 + K9me2	768	72.3612	H3K4me3 + K9me2	378.417	13.6745	H3K4me3 + K9me2	349	63.0279	H3K4me3 + K9me2	718.667	160.118	H3K4me3 + K9me2	549.5	89.3684	H3K4me3 + K9me2	583.75	347.839	H3K4me3 + K9me2	667.583	150.42	H3K4me3 + K9me2	586.167	165.74	H3K4me3 + K9me2
265	H3K4A + K9me2 (1-15)	551.417	53.2801	H3K4A + K9me2 (1-15)	562.667	83.4972	H3K4A + K9me2 (1-15)	452.333	25.0377	H3K4A + K9me2 (1-15)	381.667	23.9892	H3K4A + K9me2 (1-15)	333.25	31.6466	H3K4A + K9me2 (1-15)	747.25	64.7464	H3K4A + K9me2 (1-15)	828.583	380.278	H3K4A + K9me2 (1-15)	639.667	227.852	H3K4A + K9me2 (1-15)	682.5	199.956	H3K4A + K9me2 (1-15)	439.583	37.6055	H3K4A + K9me2 (1-15)	355.25	52.9908	H3K4A + K9me2 (1-15)	689.833	108.734	H3K4A + K9me2 (1-15)	566	126.784	H3K4A + K9me2 (1-15)	541.5	238.026	H3K4A + K9me2 (1-15)	759.167	149.289	H3K4A + K9me2 (1-15)	639.917	163.653	H3K4A + K9me2 (1-15)
300	H2A (1-17)	377.667	15.5397	H2A (1-17)	489.417	7.26419	H2A (1-17)	312.167	30.0154	H2A (1-17)	269.667	22.0974	H2A (1-17)	212.083	19.4124	H2A (1-17)	515.917	35.2529	H2A (1-17)	404.333	48.489	H2A (1-17)	339.667	31.6134	H2A (1-17)	414	48.1125	H2A (1-17)	299	32.0335	H2A (1-17)	232.333	42.205	H2A (1-17)	414.167	4.42635	H2A (1-17)	402.333	48.8611	H2A (1-17)	289.583	98.4579	H2A (1-17)	562.083	147.9	H2A (1-17)	424.917	43.0515	H2A (1-17)
301	H2AK5ac + K9ac + K13ac + K15ac	441.167	44.0408	H2AK5ac + K9ac + K13ac + K15ac	512.25	38.3003	H2AK5ac + K9ac + K13ac + K15ac	435.167	16.0197	H2AK5ac + K9ac + K13ac + K15ac	355	22.4466	H2AK5ac + K9ac + K13ac + K15ac	299.083	23.5677	H2AK5ac + K9ac + K13ac + K15ac	683.75	45.3336	H2AK5ac + K9ac + K13ac + K15ac	543.417	9.71587	H2AK5ac + K9ac + K13ac + K15ac	453.583	28.6956	H2AK5ac + K9ac + K13ac + K15ac	514.833	4.81125	H2AK5ac + K9ac + K13ac + K15ac	407	20.1697	H2AK5ac + K9ac + K13ac + K15ac	302.833	12.9343	H2AK5ac + K9ac + K13ac + K15ac	478.333	26.943	H2AK5ac + K9ac + K13ac + K15ac	514.25	27.7681	H2AK5ac + K9ac + K13ac + K15ac	328.5	13.7934	H2AK5ac + K9ac + K13ac + K15ac	648.417	136.822	H2AK5ac + K9ac + K13ac + K15ac	499	13.7248	H2AK5ac + K9ac + K13ac + K15ac
302	H2AK5ac	436.083	73.1991	H2AK5ac	487.083	35.7837	H2AK5ac	368	60.0537	H2AK5ac	313.417	75.0345	H2AK5ac	252.333	78.1357	H2AK5ac	648.5	122.713	H2AK5ac	492.75	106.731	H2AK5ac	377	109.013	H2AK5ac	459.667	127.787	H2AK5ac	346.833	69.9558	H2AK5ac	247.417	73.3411	H2AK5ac	469.5	94.8779	H2AK5ac	409.5	82.323	H2AK5ac	267.333	79.7933	H2AK5ac	678.583	131.282	H2AK5ac	457.333	80.6102	H2AK5ac
303	H2AS1p + K5ac	375.417	28.9705	H2AS1p + K5ac	475.833	19.3343	H2AS1p + K5ac	272.917	15.9452	H2AS1p + K5ac	233.583	4.22843	H2AS1p + K5ac	185.917	8.27032	H2AS1p + K5ac	514.417	21.6665	H2AS1p + K5ac	385.5	34.8569	H2AS1p + K5ac	352.583	50.2434	H2AS1p + K5ac	371	29.6373	H2AS1p + K5ac	273.667	8.0829	H2AS1p + K5ac	176.667	5.78632	H2AS1p + K5ac	426.333	41.5692	H2AS1p + K5ac	364.833	19.7625	H2AS1p + K5ac	193.833	7.5351	H2AS1p + K5ac	616.083	39.2545	H2AS1p + K5ac	386.833	19.9824	H2AS1p + K5ac
304	H2AR3me2a + K5ac	388.583	58.1501	H2AR3me2a + K5ac	482	34.405	H2AR3me2a + K5ac	350.5	92.8569	H2AR3me2a + K5ac	301.917	74.814	H2AR3me2a + K5ac	250.833	73.9932	H2AR3me2a + K5ac	558.917	144.631	H2AR3me2a + K5ac	448.75	120.404	H2AR3me2a + K5ac	369.333	79.6023	H2AR3me2a + K5ac	424.5	93.7232	H2AR3me2a + K5ac	346.583	88.8458	H2AR3me2a + K5ac	242.917	77.5664	H2AR3me2a + K5ac	424.667	38.49	H2AR3me2a + K5ac	443	99.444	H2AR3me2a + K5ac	273.333	70.9105	H2AR3me2a + K5ac	644.333	71.1087	H2AR3me2a + K5ac	462.5	66.9093	H2AR3me2a + K5ac
305	H2AS1p + R3me2a + K5ac	439	53.2784	H2AS1p + R3me2a + K5ac	494.5	17.7733	H2AS1p + R3me2a + K5ac	416.167	48.0374	H2AS1p + R3me2a + K5ac	338.917	24.2355	H2AS1p + R3me2a + K5ac	305.083	15.581	H2AS1p + R3me2a + K5ac	641.083	117.899	H2AS1p + R3me2a + K5ac	524.083	23.0014	H2AS1p + R3me2a + K5ac	439.5	40.8507	H2AS1p + R3me2a + K5ac	499.167	0.96225	H2AS1p + R3me2a + K5ac	394.167	31.4071	H2AS1p + R3me2a + K5ac	305	16.0854	H2AS1p + R3me2a + K5ac	549.333	57.735	H2AS1p + R3me2a + K5ac	489.167	63.5555	H2AS1p + R3me2a + K5ac	350.917	58.3574	H2AS1p + R3me2a + K5ac	641.667	106.541	H2AS1p + R3me2a + K5ac	482.417	51.4547	H2AS1p + R3me2a + K5ac
306	H2ACit3 + K5ac	386.333	10.7531	H2ACit3 + K5ac	474.333	17.2326	H2ACit3 + K5ac	360.583	8.82494	H2ACit3 + K5ac	305.5	45.023	H2ACit3 + K5ac	265.833	38.3749	H2ACit3 + K5ac	563.333	71.4822	H2ACit3 + K5ac	477.25	71.2296	H2ACit3 + K5ac	400	58.3292	H2ACit3 + K5ac	423.5	17.513	H2ACit3 + K5ac	345.5	27.1655	H2ACit3 + K5ac	287.167	37.7138	H2ACit3 + K5ac	451.667	55.8105	H2ACit3 + K5ac	468.167	68.7117	H2ACit3 + K5ac	370.917	109.552	H2ACit3 + K5ac	573.833	90.8171	H2ACit3 + K5ac	457.667	49.3288	H2ACit3 + K5ac
307	H2AS1p + Cit3 + K5ac	342.083	25.1018	H2AS1p + Cit3 + K5ac	454.417	22.0477	H2AS1p + Cit3 + K5ac	321.333	2.61052	H2AS1p + Cit3 + K5ac	291.667	4.49691	H2AS1p + Cit3 + K5ac	243.083	3.57331	H2AS1p + Cit3 + K5ac	487.667	30.1932	H2AS1p + Cit3 + K5ac	453.333	12.9786	H2AS1p + Cit3 + K5ac	345.333	43.6119	H2AS1p + Cit3 + K5ac	355.167	6.35085	H2AS1p + Cit3 + K5ac	315.417	20.3149	H2AS1p + Cit3 + K5ac	273	6.37704	H2AS1p + Cit3 + K5ac	367.167	10.9697	H2AS1p + Cit3 + K5ac	417.667	32.9016	H2AS1p + Cit3 + K5ac	351.167	48.0282	H2AS1p + Cit3 + K5ac	464	102.08	H2AS1p + Cit3 + K5ac	430.083	50.9738	H2AS1p + Cit3 + K5ac
308	H2AS1p + K5ac + K9ac + K13ac + K15ac	387.583	16.5	H2AS1p + K5ac + K9ac + K13ac + K15ac	478.083	12.7465	H2AS1p + K5ac + K9ac + K13ac + K15ac	356.75	28.526	H2AS1p + K5ac + K9ac + K13ac + K15ac	317.417	36.3149	H2AS1p + K5ac + K9ac + K13ac + K15ac	257.833	38.4231	H2AS1p + K5ac + K9ac + K13ac + K15ac	532.583	38.4962	H2AS1p + K5ac + K9ac + K13ac + K15ac	512.667	103.907	H2AS1p + K5ac + K9ac + K13ac + K15ac	378	37.6996	H2AS1p + K5ac + K9ac + K13ac + K15ac	484.667	43.4937	H2AS1p + K5ac + K9ac + K13ac + K15ac	345.583	21.2992	H2AS1p + K5ac + K9ac + K13ac + K15ac	288.167	29.0166	H2AS1p + K5ac + K9ac + K13ac + K15ac	409.5	22.9016	H2AS1p + K5ac + K9ac + K13ac + K15ac	495.75	102.78	H2AS1p + K5ac + K9ac + K13ac + K15ac	369.583	68.8242	H2AS1p + K5ac + K9ac + K13ac + K15ac	495.25	89.4015	H2AS1p + K5ac + K9ac + K13ac + K15ac	434.25	39.9948	H2AS1p + K5ac + K9ac + K13ac + K15ac
309	H2AK5ac + K9ac + K13ac + K15ac (no N-ac)	434.833	48.9342	H2AK5ac + K9ac + K13ac + K15ac (no N-ac)	506.833	33.7194	H2AK5ac + K9ac + K13ac + K15ac (no N-ac)	427	17.6068	H2AK5ac + K9ac + K13ac + K15ac (no N-ac)	360.583	28.052	H2AK5ac + K9ac + K13ac + K15ac (no N-ac)	297.25	23.4779	H2AK5ac + K9ac + K13ac + K15ac (no N-ac)	628.083	38.28	H2AK5ac + K9ac + K13ac + K15ac (no N-ac)	510.417	28.1022	H2AK5ac + K9ac + K13ac + K15ac (no N-ac)	431.583	21.035	H2AK5ac + K9ac + K13ac + K15ac (no N-ac)	471.5	25.5959	H2AK5ac + K9ac + K13ac + K15ac (no N-ac)	404.417	25.3631	H2AK5ac + K9ac + K13ac + K15ac (no N-ac)	301.333	12.1777	H2AK5ac + K9ac + K13ac + K15ac (no N-ac)	461.5	53.3087	H2AK5ac + K9ac + K13ac + K15ac (no N-ac)	482.75	22.4967	H2AK5ac + K9ac + K13ac + K15ac (no N-ac)	321.333	16.3956	H2AK5ac + K9ac + K13ac + K15ac (no N-ac)	625.25	138.195	H2AK5ac + K9ac + K13ac + K15ac (no N-ac)	482.25	38.7436	H2AK5ac + K9ac + K13ac + K15ac (no N-ac)
310	H2AS1p + K5ac + K9ac + K13ac + K15ac (no N-ac)	434.667	72.7227	H2AS1p + K5ac + K9ac + K13ac + K15ac (no N-ac)	486.917	30.2537	H2AS1p + K5ac + K9ac + K13ac + K15ac (no N-ac)	369.917	66.7818	H2AS1p + K5ac + K9ac + K13ac + K15ac (no N-ac)	309.333	77.2313	H2AS1p + K5ac + K9ac + K13ac + K15ac (no N-ac)	252.5	77.7596	H2AS1p + K5ac + K9ac + K13ac + K15ac (no N-ac)	629.167	90.1285	H2AS1p + K5ac + K9ac + K13ac + K15ac (no N-ac)	459.333	110.221	H2AS1p + K5ac + K9ac + K13ac + K15ac (no N-ac)	368.167	84.7456	H2AS1p + K5ac + K9ac + K13ac + K15ac (no N-ac)	449.5	98.342	H2AS1p + K5ac + K9ac + K13ac + K15ac (no N-ac)	351.083	69.8349	H2AS1p + K5ac + K9ac + K13ac + K15ac (no N-ac)	247.75	74.9747	H2AS1p + K5ac + K9ac + K13ac + K15ac (no N-ac)	453	80.4441	H2AS1p + K5ac + K9ac + K13ac + K15ac (no N-ac)	414.5	67.8803	H2AS1p + K5ac + K9ac + K13ac + K15ac (no N-ac)	264.333	79.3212	H2AS1p + K5ac + K9ac + K13ac + K15ac (no N-ac)	658.667	115.863	H2AS1p + K5ac + K9ac + K13ac + K15ac (no N-ac)	464.75	62.2702	H2AS1p + K5ac + K9ac + K13ac + K15ac (no N-ac)
311	H2AX (132-142)	414.833	45.3795	H2AX (132-142)	502.75	18.4579	H2AX (132-142)	346.583	67.494	H2AX (132-142)	296.75	77.4718	H2AX (132-142)	245	70.3489	H2AX (132-142)	621.5	52.2143	H2AX (132-142)	521.75	152.01	H2AX (132-142)	416.083	80.0941	H2AX (132-142)	500.333	38.8749	H2AX (132-142)	330.333	63.505	H2AX (132-142)	245.417	82.7076	H2AX (132-142)	500.667	101.229	H2AX (132-142)	444.833	90.3333	H2AX (132-142)	275	88.1497	H2AX (132-142)	643.25	106.492	H2AX (132-142)	446	45.0867	H2AX (132-142)
312	H2AX (S139p)	383.167	13.9457	H2AX (S139p)	483.583	25.5711	H2AX (S139p)	364.167	13.4123	H2AX (S139p)	327.5	11.5486	H2AX (S139p)	283.75	14.1693	H2AX (S139p)	551.833	61.7393	H2AX (S139p)	506.25	38.2219	H2AX (S139p)	402.417	21.716	H2AX (S139p)	467	9.2376	H2AX (S139p)	360.583	9.59311	H2AX (S139p)	289	15.3647	H2AX (S139p)	469	78.1347	H2AX (S139p)	514	123.758	H2AX (S139p)	368.333	69.7025	H2AX (S139p)	549.917	96.4401	H2AX (S139p)	429.833	23.35	H2AX (S139p)
315	Flag-Tag	380.833	26.3263	Flag-Tag	473.667	15.7221	Flag-Tag	352.333	19.104	Flag-Tag	295.417	9.96429	Flag-Tag	250.75	16.4167	Flag-Tag	572.917	112.68	Flag-Tag	460.833	50.1239	Flag-Tag	393.833	66.8495	Flag-Tag	435.833	1.34715	Flag-Tag	346.5	13.2232	Flag-Tag	269.583	18.6317	Flag-Tag	416.667	26.943	Flag-Tag	444.833	38.4684	Flag-Tag	336.167	66.0911	Flag-Tag	559.5	113.355	Flag-Tag	449.917	30.6454	Flag-Tag
316	HA-Tag	424.917	51.8476	HA-Tag	487.583	9.09365	HA-Tag	383.333	37.9503	HA-Tag	343.75	33.8027	HA-Tag	282	37.9425	HA-Tag	571.25	120.025	HA-Tag	560.417	145.525	HA-Tag	388.667	36.9685	HA-Tag	483.333	37.3353	HA-Tag	380.583	41.3605	HA-Tag	295.417	24.0114	HA-Tag	485.167	18.6677	HA-Tag	455.25	61.8393	HA-Tag	320.917	30.3917	HA-Tag	623.5	101.842	HA-Tag	457.25	57.61	HA-Tag
317	6xHis-Tag	454	38.4794	6xHis-Tag	491	24.7416	6xHis-Tag	443.833	7.32575	6xHis-Tag	370.333	6.92286	6xHis-Tag	310.75	4.01271	6xHis-Tag	629.75	65.0153	6xHis-Tag	537.667	29.711	6xHis-Tag	435.417	29.0101	6xHis-Tag	445.333	3.4641	6xHis-Tag	405	20.6774	6xHis-Tag	306.5	4.26441	6xHis-Tag	482.333	62.7387	6xHis-Tag	509	53.089	6xHis-Tag	333	8.41955	6xHis-Tag	721.917	153.491	6xHis-Tag	480.583	16.6364	6xHis-Tag
318	Myc-Tag	440.417	77.9204	Myc-Tag	480.167	15.8453	Myc-Tag	393.417	56.1456	Myc-Tag	306.5	71.061	Myc-Tag	255.167	71.3637	Myc-Tag	635.917	111.057	Myc-Tag	457.25	110.22	Myc-Tag	388.333	64.9085	Myc-Tag	428.833	77.9423	Myc-Tag	359.583	65.6801	Myc-Tag	257.167	58.7742	Myc-Tag	516.333	76.98	Myc-Tag	414.583	50.4398	Myc-Tag	277.833	70.7889	Myc-Tag	726	160.241	Myc-Tag	455.667	50.0452	Myc-Tag
319	V5-Tag	378.833	19.6459	V5-Tag	477.167	14.8187	V5-Tag	292.583	7.09395	V5-Tag	253.5	3.96746	V5-Tag	198.333	2.8153	V5-Tag	510.5	33.5487	V5-Tag	366	17.7993	V5-Tag	316.833	10.1635	V5-Tag	385	0.3849	V5-Tag	289.5	11.439	V5-Tag	201.417	4.28066	V5-Tag	398	5.3886	V5-Tag	371.833	39.5554	V5-Tag	223.667	8.80656	V5-Tag	543	35.0819	V5-Tag	415.917	22.1416	V5-Tag
320	H2A.Z (1-19)	477.25	25.025	H2A.Z (1-19)	495.083	32.6433	H2A.Z (1-19)	440.667	16.305	H2A.Z (1-19)	367.5	7.91389	H2A.Z (1-19)	314.5	0.638285	H2A.Z (1-19)	668.667	37.5766	H2A.Z (1-19)	573.417	14.7883	H2A.Z (1-19)	443	37.465	H2A.Z (1-19)	454.5	22.5167	H2A.Z (1-19)	413.25	13.2703	H2A.Z (1-19)	309.583	3.91933	H2A.Z (1-19)	522.833	12.8942	H2A.Z (1-19)	478.917	29.4648	H2A.Z (1-19)	333.167	7.56454	H2A.Z (1-19)	808.583	96.6913	H2A.Z (1-19)	469.167	20.773	H2A.Z (1-19)
321	H2A.Z (1-19) (N-ac)	382.833	29.7651	H2A.Z (1-19) (N-ac)	477	10.2271	H2A.Z (1-19) (N-ac)	350.167	11.439	H2A.Z (1-19) (N-ac)	273.25	33.4214	H2A.Z (1-19) (N-ac)	221	29.9172	H2A.Z (1-19) (N-ac)	520.167	40.4095	H2A.Z (1-19) (N-ac)	426.5	62.7172	H2A.Z (1-19) (N-ac)	343	36.4854	H2A.Z (1-19) (N-ac)	407.5	42.1466	H2A.Z (1-19) (N-ac)	323.583	28.0454	H2A.Z (1-19) (N-ac)	242.083	46.4936	H2A.Z (1-19) (N-ac)	448.667	58.1199	H2A.Z (1-19) (N-ac)	398.917	52.8039	H2A.Z (1-19) (N-ac)	292.25	112.301	H2A.Z (1-19) (N-ac)	578.917	115.843	H2A.Z (1-19) (N-ac)	418.917	42.3761	H2A.Z (1-19) (N-ac)
322	H2A.Z K4ac + K8ac + K12ac (1-19)	390.583	40.0087	H2A.Z K4ac + K8ac + K12ac (1-19)	481.917	32.3607	H2A.Z K4ac + K8ac + K12ac (1-19)	386.5	58.3581	H2A.Z K4ac + K8ac + K12ac (1-19)	338.917	39.0094	H2A.Z K4ac + K8ac + K12ac (1-19)	281.333	31.5982	H2A.Z K4ac + K8ac + K12ac (1-19)	539.167	93.8827	H2A.Z K4ac + K8ac + K12ac (1-19)	504	38.9767	H2A.Z K4ac + K8ac + K12ac (1-19)	400.833	58.6076	H2A.Z K4ac + K8ac + K12ac (1-19)	395.333	61.584	H2A.Z K4ac + K8ac + K12ac (1-19)	367	41.3718	H2A.Z K4ac + K8ac + K12ac (1-19)	294.083	14.9304	H2A.Z K4ac + K8ac + K12ac (1-19)	415.5	22.5167	H2A.Z K4ac + K8ac + K12ac (1-19)	471	67.8664	H2A.Z K4ac + K8ac + K12ac (1-19)	364.667	50.6133	H2A.Z K4ac + K8ac + K12ac (1-19)	529.75	108.647	H2A.Z K4ac + K8ac + K12ac (1-19)	464.25	35.9602	H2A.Z K4ac + K8ac + K12ac (1-19)
323	H2A.Z K4ac + K8ac + K12ac (1-19) (N-ac)	463.167	19.0253	H2A.Z K4ac + K8ac + K12ac (1-19) (N-ac)	498.75	9.84839	H2A.Z K4ac + K8ac + K12ac (1-19) (N-ac)	415.583	7.36043	H2A.Z K4ac + K8ac + K12ac (1-19) (N-ac)	369.25	5.83333	H2A.Z K4ac + K8ac + K12ac (1-19) (N-ac)	314.333	3.37749	H2A.Z K4ac + K8ac + K12ac (1-19) (N-ac)	653.417	32.5319	H2A.Z K4ac + K8ac + K12ac (1-19) (N-ac)	586.167	83.5236	H2A.Z K4ac + K8ac + K12ac (1-19) (N-ac)	421.667	39.6326	H2A.Z K4ac + K8ac + K12ac (1-19) (N-ac)	515.167	21.7469	H2A.Z K4ac + K8ac + K12ac (1-19) (N-ac)	410.667	13.9868	H2A.Z K4ac + K8ac + K12ac (1-19) (N-ac)	310.667	4.69831	H2A.Z K4ac + K8ac + K12ac (1-19) (N-ac)	507.167	43.3013	H2A.Z K4ac + K8ac + K12ac (1-19) (N-ac)	501.167	35.0508	H2A.Z K4ac + K8ac + K12ac (1-19) (N-ac)	331.25	7.37049	H2A.Z K4ac + K8ac + K12ac (1-19) (N-ac)	653.583	103.331	H2A.Z K4ac + K8ac + K12ac (1-19) (N-ac)	488.5	10.4474	H2A.Z K4ac + K8ac + K12ac (1-19) (N-ac)
331	H3 (21-44)	456.667	68.7621	H3 (21-44)	518.083	12.0627	H3 (21-44)	379.5	66.2903	H3 (21-44)	346.25	31.9274	H3 (21-44)	292.833	33.2894	H3 (21-44)	662.333	93.3762	H3 (21-44)	499.5	62.0218	H3 (21-44)	389.583	68.1504	H3 (21-44)	452.333	71.5914	H3 (21-44)	377.167	45.3697	H3 (21-44)	306.333	8.5505	H3 (21-44)	517.167	74.4782	H3 (21-44)	462.833	32.4853	H3 (21-44)	441.083	119.28	H3 (21-44)	630.667	257.436	H3 (21-44)	511.417	50.5777	H3 (21-44)
332	H3K36me1 (21-44)	365.75	20.6906	H3K36me1 (21-44)	477.25	20.8689	H3K36me1 (21-44)	306.417	8.29268	H3K36me1 (21-44)	271.583	9.05283	H3K36me1 (21-44)	213	3.74166	H3K36me1 (21-44)	503.917	24.8154	H3K36me1 (21-44)	406.333	15.7786	H3K36me1 (21-44)	319.583	10.5843	H3K36me1 (21-44)	373.667	18.4752	H3K36me1 (21-44)	304.5	8.97115	H3K36me1 (21-44)	230.083	14.5535	H3K36me1 (21-44)	401	0.7698	H3K36me1 (21-44)	365.083	6.87117	H3K36me1 (21-44)	268.167	55.0404	H3K36me1 (21-44)	496.917	97.811	H3K36me1 (21-44)	411.5	38.961	H3K36me1 (21-44)
333	H3K36me2 (21-44)	420.75	56.7883	H3K36me2 (21-44)	515.667	44.393	H3K36me2 (21-44)	374.25	79.9914	H3K36me2 (21-44)	321.917	62.529	H3K36me2 (21-44)	272.083	58.3256	H3K36me2 (21-44)	585	148.922	H3K36me2 (21-44)	502.583	93.9923	H3K36me2 (21-44)	401.083	99.8344	H3K36me2 (21-44)	459.833	50.2295	H3K36me2 (21-44)	361.583	72.5128	H3K36me2 (21-44)	265	54.1856	H3K36me2 (21-44)	491	48.4974	H3K36me2 (21-44)	443.75	73.1586	H3K36me2 (21-44)	293.75	43.5876	H3K36me2 (21-44)	665.417	192.463	H3K36me2 (21-44)	470.417	40.1943	H3K36me2 (21-44)
334	H3K36me3 (21-44)	434.417	67.2361	H3K36me3 (21-44)	491.583	30.1679	H3K36me3 (21-44)	386.333	91.0982	H3K36me3 (21-44)	313.833	59.6151	H3K36me3 (21-44)	271.25	60.0027	H3K36me3 (21-44)	618.5	183.657	H3K36me3 (21-44)	484.5	78.746	H3K36me3 (21-44)	376.25	73.6364	H3K36me3 (21-44)	422	58.1199	H3K36me3 (21-44)	357.083	68.5049	H3K36me3 (21-44)	268.25	55.3195	H3K36me3 (21-44)	449.833	55.6181	H3K36me3 (21-44)	458.333	91.1503	H3K36me3 (21-44)	305.333	43.8558	H3K36me3 (21-44)	647.333	192.789	H3K36me3 (21-44)	485.583	55.8167	H3K36me3 (21-44)
335	H3K36ac (21-44)	433.5	69.8551	H3K36ac (21-44)	492.083	35.8829	H3K36ac (21-44)	383.833	81.6807	H3K36ac (21-44)	316.583	53.5042	H3K36ac (21-44)	266.667	65.1039	H3K36ac (21-44)	630.333	170.288	H3K36ac (21-44)	492.083	86.3067	H3K36ac (21-44)	379.5	74.2391	H3K36ac (21-44)	427.5	49.0748	H3K36ac (21-44)	364.833	66.8954	H3K36ac (21-44)	272.75	49.8549	H3K36ac (21-44)	449.167	62.1614	H3K36ac (21-44)	463.167	105.5	H3K36ac (21-44)	316.25	48.0049	H3K36ac (21-44)	672.083	208.367	H3K36ac (21-44)	468.75	76.5856	H3K36ac (21-44)
336	H3K27acK36me1 (21-44)	500.25	20.7657	H3K27acK36me1 (21-44)	530.667	38.2419	H3K27acK36me1 (21-44)	437.917	21.531	H3K27acK36me1 (21-44)	375.833	8.05766	H3K27acK36me1 (21-44)	327.25	8.5478	H3K27acK36me1 (21-44)	696.5	47.5274	H3K27acK36me1 (21-44)	554.333	27.9696	H3K27acK36me1 (21-44)	451.417	26.0233	H3K27acK36me1 (21-44)	492.833	11.7395	H3K27acK36me1 (21-44)	421.167	14.5258	H3K27acK36me1 (21-44)	315.083	5.17383	H3K27acK36me1 (21-44)	540.5	40.9919	H3K27acK36me1 (21-44)	472.75	27.2456	H3K27acK36me1 (21-44)	334.833	9.43005	H3K27acK36me1 (21-44)	846.583	83.7485	H3K27acK36me1 (21-44)	508.333	28.2672	H3K27acK36me1 (21-44)
337	H3K27acK36me2 (21-44)	424.833	83.1689	H3K27acK36me2 (21-44)	490.25	28.4167	H3K27acK36me2 (21-44)	373.417	81.4755	H3K27acK36me2 (21-44)	320.333	64.0735	H3K27acK36me2 (21-44)	266.667	61.6351	H3K27acK36me2 (21-44)	590.833	73.564	H3K27acK36me2 (21-44)	474.5	99.7027	H3K27acK36me2 (21-44)	370.333	62.4707	H3K27acK36me2 (21-44)	421.667	76.98	H3K27acK36me2 (21-44)	347.583	69.9245	H3K27acK36me2 (21-44)	268.583	47.8852	H3K27acK36me2 (21-44)	467.167	78.3272	H3K27acK36me2 (21-44)	429.333	72.5213	H3K27acK36me2 (21-44)	287.75	60.367	H3K27acK36me2 (21-44)	656.75	224.923	H3K27acK36me2 (21-44)	450.75	59.4558	H3K27acK36me2 (21-44)
338	H3K27acK36me2 (21-44)	400.25	69.134	H3K27acK36me2 (21-44)	475.583	16.7185	H3K27acK36me2 (21-44)	367.417	11.3182	H3K27acK36me2 (21-44)	294.833	39.281	H3K27acK36me2 (21-44)	239.917	27.3203	H3K27acK36me2 (21-44)	549.75	59.0495	H3K27acK36me2 (21-44)	444.667	66.6572	H3K27acK36me2 (21-44)	363.333	35.93	H3K27acK36me2 (21-44)	436.667	50.037	H3K27acK36me2 (21-44)	343.75	19.8688	H3K27acK36me2 (21-44)	259.583	38.6431	H3K27acK36me2 (21-44)	484.5	99.1118	H3K27acK36me2 (21-44)	432.833	35.0666	H3K27acK36me2 (21-44)	290.583	76.774	H3K27acK36me2 (21-44)	580.083	108.873	H3K27acK36me2 (21-44)	429.167	45.5863	H3K27acK36me2 (21-44)
350	H4R3me2a + K5ac	430.667	28.6912	H4R3me2a + K5ac	510.917	10.1192	H4R3me2a + K5ac	415.167	18.8689	H4R3me2a + K5ac	364.333	13.1007	H4R3me2a + K5ac	297.417	12.5355	H4R3me2a + K5ac	585.25	56.5	H4R3me2a + K5ac	547.083	55.6905	H4R3me2a + K5ac	445.417	31.264	H4R3me2a + K5ac	485.5	74.0933	H4R3me2a + K5ac	390.75	19.5701	H4R3me2a + K5ac	309.75	12.5562	H4R3me2a + K5ac	493.167	92.5685	H4R3me2a + K5ac	512.833	41.9387	H4R3me2a + K5ac	337.417	20.7443	H4R3me2a + K5ac	656.917	85.8821	H4R3me2a + K5ac	478.833	14.5971	H4R3me2a + K5ac
352	H4K20ac	360	27.7862	H4K20ac	471.917	19.4658	H4K20ac	312.083	46.7779	H4K20ac	274.5	53.1793	H4K20ac	224.75	42.968	H4K20ac	488.75	56.1159	H4K20ac	467.417	100.927	H4K20ac	338.667	27.9311	H4K20ac	398	22.7091	H4K20ac	318.25	49.7225	H4K20ac	236.5	71.0005	H4K20ac	391.667	13.4715	H4K20ac	486.417	134.523	H4K20ac	276.167	97.5908	H4K20ac	556.75	122.126	H4K20ac	437.417	41.374	H4K20ac
353	H4S1p + K5ac + K8ac + K12ac + K16ac	458.083	27.4366	H4S1p + K5ac + K8ac + K12ac + K16ac	500.917	19.6419	H4S1p + K5ac + K8ac + K12ac + K16ac	429.917	35.5136	H4S1p + K5ac + K8ac + K12ac + K16ac	353	14.8773	H4S1p + K5ac + K8ac + K12ac + K16ac	311.833	7.24441	H4S1p + K5ac + K8ac + K12ac + K16ac	649.5	94.4844	H4S1p + K5ac + K8ac + K12ac + K16ac	563.833	50.3606	H4S1p + K5ac + K8ac + K12ac + K16ac	444.417	37.4308	H4S1p + K5ac + K8ac + K12ac + K16ac	494.5	9.43005	H4S1p + K5ac + K8ac + K12ac + K16ac	404.25	14.6246	H4S1p + K5ac + K8ac + K12ac + K16ac	309.75	7.97392	H4S1p + K5ac + K8ac + K12ac + K16ac	497.833	0.57735	H4S1p + K5ac + K8ac + K12ac + K16ac	522.75	71.3356	H4S1p + K5ac + K8ac + K12ac + K16ac	326.917	11.6631	H4S1p + K5ac + K8ac + K12ac + K16ac	652.25	105.831	H4S1p + K5ac + K8ac + K12ac + K16ac	489.417	54.051	H4S1p + K5ac + K8ac + K12ac + K16ac
357	H4S1p (1-23)	434.083	27.1926	H4S1p (1-23)	479.667	28.2554	H4S1p (1-23)	399.583	18.1993	H4S1p (1-23)	332.583	33.6533	H4S1p (1-23)	290.917	24.2004	H4S1p (1-23)	574	33.421	H4S1p (1-23)	500.25	72.6582	H4S1p (1-23)	412.583	34.7759	H4S1p (1-23)	434.667	24.6336	H4S1p (1-23)	374.5	26.6521	H4S1p (1-23)	293.667	20.8487	H4S1p (1-23)	457.5	45.9956	H4S1p (1-23)	460.667	25.9943	H4S1p (1-23)	314.583	18.7979	H4S1p (1-23)	601	120.245	H4S1p (1-23)	440.917	28.4363	H4S1p (1-23)
359	H4K5ac + K8ac	401.167	39.8409	H4K5ac + K8ac	475.5	28.3373	H4K5ac + K8ac	375.917	8.88767	H4K5ac + K8ac	325.667	35.5788	H4K5ac + K8ac	272.5	16.6855	H4K5ac + K8ac	536.75	60.2995	H4K5ac + K8ac	515	66.5872	H4K5ac + K8ac	397.833	29.1668	H4K5ac + K8ac	441.5	49.8446	H4K5ac + K8ac	356.833	30.4856	H4K5ac + K8ac	303.667	26.8811	H4K5ac + K8ac	468.333	84.678	H4K5ac + K8ac	495.417	85.2045	H4K5ac + K8ac	357	70.0608	H4K5ac + K8ac	585.833	106.402	H4K5ac + K8ac	441.833	30.807	H4K5ac + K8ac
360	H4K5ac + K16ac	393.5	35.6095	H4K5ac + K16ac	471.417	29.6065	H4K5ac + K16ac	341.417	45.1847	H4K5ac + K16ac	303.75	40.7916	H4K5ac + K16ac	262.833	36.6298	H4K5ac + K16ac	520.833	33.2582	H4K5ac + K16ac	481.25	61.7662	H4K5ac + K16ac	371.417	49.3996	H4K5ac + K16ac	406.833	77.9423	H4K5ac + K16ac	342.083	42.8619	H4K5ac + K16ac	279.417	41.7296	H4K5ac + K16ac	439.167	78.3272	H4K5ac + K16ac	442.333	44.7652	H4K5ac + K16ac	297	17.766	H4K5ac + K16ac	523.167	110.452	H4K5ac + K16ac	430	42.9548	H4K5ac + K16ac
361	H4K5ac + K20ac	396.083	49.785	H4K5ac + K20ac	493.5	0.638285	H4K5ac + K20ac	355.917	59.9484	H4K5ac + K20ac	306.167	51.3849	H4K5ac + K20ac	267.417	44.6404	H4K5ac + K20ac	549.833	49.5151	H4K5ac + K20ac	472.083	80.1292	H4K5ac + K20ac	383	62.6365	H4K5ac + K20ac	408.667	72.3612	H4K5ac + K20ac	359.333	43.022	H4K5ac + K20ac	271	35.4286	H4K5ac + K20ac	440.5	39.4523	H4K5ac + K20ac	450.083	45.4414	H4K5ac + K20ac	286.333	34.5071	H4K5ac + K20ac	603.167	92.2856	H4K5ac + K20ac	440.333	41.6644	H4K5ac + K20ac
362	H4K8ac + K12ac	406.167	18.0647	H4K8ac + K12ac	472.083	14.0169	H4K8ac + K12ac	375.333	18.4411	H4K8ac + K12ac	333.083	17.2978	H4K8ac + K12ac	281.25	17.1818	H4K8ac + K12ac	549.25	67.7661	H4K8ac + K12ac	500.917	61.4048	H4K8ac + K12ac	393.833	20.6711	H4K8ac + K12ac	454	55.0407	H4K8ac + K12ac	365.083	14.0274	H4K8ac + K12ac	305.333	17.0555	H4K8ac + K12ac	447.833	48.6899	H4K8ac + K12ac	481.167	90.013	H4K8ac + K12ac	393.75	90.2972	H4K8ac + K12ac	561.667	102.17	H4K8ac + K12ac	460.667	34.4878	H4K8ac + K12ac
363	H4K8ac + K20ac	393.25	67.7355	H4K8ac + K20ac	471.583	27.0039	H4K8ac + K20ac	359.083	50.1386	H4K8ac + K20ac	327.667	29.9852	H4K8ac + K20ac	273.583	35.3295	H4K8ac + K20ac	527.167	86.5595	H4K8ac + K20ac	517	65.6698	H4K8ac + K20ac	381.5	64.4018	H4K8ac + K20ac	435.333	107.002	H4K8ac + K20ac	363.917	39.2158	H4K8ac + K20ac	295.167	26.1314	H4K8ac + K20ac	463.167	124.515	H4K8ac + K20ac	472.333	37.0115	H4K8ac + K20ac	349.667	26.7263	H4K8ac + K20ac	543.083	142.817	H4K8ac + K20ac	448.833	54.6467	H4K8ac + K20ac
364	H4K12ac + K16ac	364.167	15.7351	H4K12ac + K16ac	472.333	19.6996	H4K12ac + K16ac	335	16.1635	H4K12ac + K16ac	308.25	20.7585	H4K12ac + K16ac	248.583	26.2416	H4K12ac + K16ac	484.75	26.9243	H4K12ac + K16ac	474.5	61.1843	H4K12ac + K16ac	372.083	38.8667	H4K12ac + K16ac	418.167	33.6788	H4K12ac + K16ac	346.333	20.4559	H4K12ac + K16ac	282.583	22.3861	H4K12ac + K16ac	384.5	4.42635	H4K12ac + K16ac	436.833	45.2069	H4K12ac + K16ac	378.167	73.5615	H4K12ac + K16ac	470.583	129.357	H4K12ac + K16ac	416.917	26.2571	H4K12ac + K16ac
365	H4K12ac + K20ac	383.417	26.3837	H4K12ac + K20ac	478.333	20.4957	H4K12ac + K20ac	383.917	39.2564	H4K12ac + K20ac	330.333	6.09797	H4K12ac + K20ac	283.417	21.1141	H4K12ac + K20ac	513.667	66.888	H4K12ac + K20ac	495.5	29.7651	H4K12ac + K20ac	388.667	37.237	H4K12ac + K20ac	407.667	0.7698	H4K12ac + K20ac	373.917	10.3436	H4K12ac + K20ac	297.667	4.5542	H4K12ac + K20ac	397.667	6.5433	H4K12ac + K20ac	527.333	108.207	H4K12ac + K20ac	358.083	64.5821	H4K12ac + K20ac	531.333	105.043	H4K12ac + K20ac	447.75	51.2737	H4K12ac + K20ac
366	H4K16ac + K20ac	409.417	48.1713	H4K16ac + K20ac	482.083	24.6882	H4K16ac + K20ac	356.75	52.7513	H4K16ac + K20ac	321.833	58.015	H4K16ac + K20ac	266.333	46.2793	H4K16ac + K20ac	546.75	68.9677	H4K16ac + K20ac	541.5	141.427	H4K16ac + K20ac	368.583	41.6719	H4K16ac + K20ac	449.333	52.3464	H4K16ac + K20ac	361.667	59.966	H4K16ac + K20ac	269	47.6212	H4K16ac + K20ac	445.167	29.06	H4K16ac + K20ac	478.583	48.7908	H4K16ac + K20ac	319	46.119	H4K16ac + K20ac	580.75	86.3624	H4K16ac + K20ac	456.583	25.5232	H4K16ac + K20ac
370	H4K12ac + KQ5,8,16,20	428	90.7614	H4K12ac + KQ5,8,16,20	488.667	25.8486	H4K12ac + KQ5,8,16,20	365.917	111.429	H4K12ac + KQ5,8,16,20	300.417	80.9551	H4K12ac + KQ5,8,16,20	255.917	79.4851	H4K12ac + KQ5,8,16,20	630.75	192.106	H4K12ac + KQ5,8,16,20	470.917	144.183	H4K12ac + KQ5,8,16,20	387	81.7806	H4K12ac + KQ5,8,16,20	432.333	75.8253	H4K12ac + KQ5,8,16,20	347.917	82.8485	H4K12ac + KQ5,8,16,20	244.667	82.4985	H4K12ac + KQ5,8,16,20	459.167	59.852	H4K12ac + KQ5,8,16,20	449.333	101.537	H4K12ac + KQ5,8,16,20	274.167	77.7186	H4K12ac + KQ5,8,16,20	711.583	183.603	H4K12ac + KQ5,8,16,20	487.5	72.5261	H4K12ac + KQ5,8,16,20
371	H4K5me1	501	24.5357	H4K5me1	519.917	27.4771	H4K5me1	455.75	9.46093	H4K5me1	373.25	15.3294	H4K5me1	322.75	7.68536	H4K5me1	726.5	59.9639	H4K5me1	599.75	76.4075	H4K5me1	471.583	33.3682	H4K5me1	512.667	23.8638	H4K5me1	424.417	19.1898	H4K5me1	313.833	2.28522	H4K5me1	541.5	54.0785	H4K5me1	523.5	53.385	H4K5me1	341.583	8.15759	H4K5me1	789.5	140.072	H4K5me1	532.667	24.4813	H4K5me1
372	H4K8me1	443.75	93.7923	H4K8me1	481.75	33.479	H4K8me1	397.917	48.2957	H4K8me1	325.167	67.9392	H4K8me1	268.583	63.4527	H4K8me1	613.833	118.859	H4K8me1	493.5	104.755	H4K8me1	402.667	67.9406	H4K8me1	452.667	88.1421	H4K8me1	377	53.2896	H4K8me1	268.5	52.0011	H4K8me1	483.5	101.421	H4K8me1	440.417	53.3863	H4K8me1	287.75	59.777	H4K8me1	734.083	155.595	H4K8me1	467.25	73.5685	H4K8me1
373	H4K12me1	364.667	13.3111	H4K12me1	479.167	16.4305	H4K12me1	304.333	8.39312	H4K12me1	265.75	9.19088	H4K12me1	213.833	2.34915	H4K12me1	504.167	37.4091	H4K12me1	417.333	8.58077	H4K12me1	328.917	19.7379	H4K12me1	371.5	7.50555	H4K12me1	300.667	8.13315	H4K12me1	226.333	16.4812	H4K12me1	415.333	15.7809	H4K12me1	368.333	9.65708	H4K12me1	256.75	38.5183	H4K12me1	504.167	86.208	H4K12me1	407.083	46.3268	H4K12me1
374	H4K5ac + K8me1 + K12ac	430	70.9073	H4K5ac + K8me1 + K12ac	527.25	62.4632	H4K5ac + K8me1 + K12ac	380.583	78.673	H4K5ac + K8me1 + K12ac	325.417	67.4759	H4K5ac + K8me1 + K12ac	277.083	61.441	H4K5ac + K8me1 + K12ac	611.417	170.902	H4K5ac + K8me1 + K12ac	544.833	154.33	H4K5ac + K8me1 + K12ac	427.75	132.575	H4K5ac + K8me1 + K12ac	477.167	94.493	H4K5ac + K8me1 + K12ac	371.417	65.4853	H4K5ac + K8me1 + K12ac	269.25	51.5525	H4K5ac + K8me1 + K12ac	489.167	114.893	H4K5ac + K8me1 + K12ac	484.167	96.4052	H4K5ac + K8me1 + K12ac	309.75	44.9917	H4K5ac + K8me1 + K12ac	706.583	211.851	H4K5ac + K8me1 + K12ac	495.25	66.861	H4K5ac + K8me1 + K12ac
375	H4K5me1 + K8ac + K12me1	439.5	74.4235	H4K5me1 + K8ac + K12me1	506.833	38.6796	H4K5me1 + K8ac + K12me1	381.167	84.3364	H4K5me1 + K8ac + K12me1	321.417	60.6272	H4K5me1 + K8ac + K12me1	276.417	59.3623	H4K5me1 + K8ac + K12me1	732.333	119.954	H4K5me1 + K8ac + K12me1	515.417	92.6116	H4K5me1 + K8ac + K12me1	424.5	71.6434	H4K5me1 + K8ac + K12me1	461.333	37.3353	H4K5me1 + K8ac + K12me1	373.417	61.3263	H4K5me1 + K8ac + K12me1	271.75	53.385	H4K5me1 + K8ac + K12me1	459.5	69.8594	H4K5me1 + K8ac + K12me1	481.25	59.0351	H4K5me1 + K8ac + K12me1	317.417	38.998	H4K5me1 + K8ac + K12me1	681.417	245.129	H4K5me1 + K8ac + K12me1	500.5	59.3886	H4K5me1 + K8ac + K12me1
376	H4K5me1 + K8me1 + K12me1	432.25	71.3221	H4K5me1 + K8me1 + K12me1	490.667	29.1509	H4K5me1 + K8me1 + K12me1	385.25	88.3924	H4K5me1 + K8me1 + K12me1	315.167	57.8904	H4K5me1 + K8me1 + K12me1	269.583	64.0141	H4K5me1 + K8me1 + K12me1	609.5	162.612	H4K5me1 + K8me1 + K12me1	517.75	62.7549	H4K5me1 + K8me1 + K12me1	391.833	70.5337	H4K5me1 + K8me1 + K12me1	446.667	39.2598	H4K5me1 + K8me1 + K12me1	360.5	62.5019	H4K5me1 + K8me1 + K12me1	273.583	47.1627	H4K5me1 + K8me1 + K12me1	465.167	48.305	H4K5me1 + K8me1 + K12me1	478.083	99.1514	H4K5me1 + K8me1 + K12me1	309.75	44.6769	H4K5me1 + K8me1 + K12me1	667.5	220.981	H4K5me1 + K8me1 + K12me1	467.167	75.8973	H4K5me1 + K8me1 + K12me1
378	H4K8ac + K12ac + K16ac	452.833	46.6774	H4K8ac + K12ac + K16ac	503.083	32.8108	H4K8ac + K12ac + K16ac	406.75	45.4943	H4K8ac + K12ac + K16ac	341.833	33.715	H4K8ac + K12ac + K16ac	292.167	36.1443	H4K8ac + K12ac + K16ac	640	103.087	H4K8ac + K12ac + K16ac	543.667	49.9318	H4K8ac + K12ac + K16ac	421.667	60.7953	H4K8ac + K12ac + K16ac	480.333	13.0866	H4K8ac + K12ac + K16ac	389.583	35.5073	H4K8ac + K12ac + K16ac	300.167	18.2178	H4K8ac + K12ac + K16ac	533	48.4974	H4K8ac + K12ac + K16ac	462.5	55.3705	H4K8ac + K12ac + K16ac	345.333	64.478	H4K8ac + K12ac + K16ac	672.167	171.021	H4K8ac + K12ac + K16ac	447	51.6376	H4K8ac + K12ac + K16ac
379	H4K5ac + K12ac + K16ac	457.333	50.1162	H4K5ac + K12ac + K16ac	489.833	29.1312	H4K5ac + K12ac + K16ac	429.5	13.3069	H4K5ac + K12ac + K16ac	369.75	11.5546	H4K5ac + K12ac + K16ac	302.917	26.3163	H4K5ac + K12ac + K16ac	606.5	46.5924	H4K5ac + K12ac + K16ac	546.667	45.4223	H4K5ac + K12ac + K16ac	429.333	26.4715	H4K5ac + K12ac + K16ac	481.333	38.49	H4K5ac + K12ac + K16ac	417.75	22.7032	H4K5ac + K12ac + K16ac	305.5	4.73365	H4K5ac + K12ac + K16ac	494.167	66.0104	H4K5ac + K12ac + K16ac	509.417	33.574	H4K5ac + K12ac + K16ac	333	8.65384	H4K5ac + K12ac + K16ac	732.167	139.548	H4K5ac + K12ac + K16ac	494.583	14.5408	H4K5ac + K12ac + K16ac
380	H4K5ac + K8ac + K16ac	432.333	92.4806	H4K5ac + K8ac + K16ac	481.083	35.625	H4K5ac + K8ac + K16ac	395.167	41.8219	H4K5ac + K8ac + K16ac	321.75	67.0624	H4K5ac + K8ac + K16ac	269.167	61.4109	H4K5ac + K8ac + K16ac	628.083	95.3024	H4K5ac + K8ac + K16ac	476.417	91.2657	H4K5ac + K8ac + K16ac	392	68.4933	H4K5ac + K8ac + K16ac	455	86.2176	H4K5ac + K8ac + K16ac	385.75	52.0807	H4K5ac + K8ac + K16ac	267.75	51.3992	H4K5ac + K8ac + K16ac	490.667	113.93	H4K5ac + K8ac + K16ac	443.25	46.7938	H4K5ac + K8ac + K16ac	289.333	59.5918	H4K5ac + K8ac + K16ac	726	162.813	H4K5ac + K8ac + K16ac	472.417	76.439	H4K5ac + K8ac + K16ac
381	H4K5me1 + K8ac + K12ac + K16ac	360.5	13.6096	H4K5me1 + K8ac + K12ac + K16ac	469.167	15.2958	H4K5me1 + K8ac + K12ac + K16ac	320.333	26.2057	H4K5me1 + K8ac + K12ac + K16ac	300	37.7251	H4K5me1 + K8ac + K12ac + K16ac	251.583	47.2522	H4K5me1 + K8ac + K12ac + K16ac	504.75	65.1996	H4K5me1 + K8ac + K12ac + K16ac	442.75	55.6872	H4K5me1 + K8ac + K12ac + K16ac	346.5	39.4954	H4K5me1 + K8ac + K12ac + K16ac	376.5	19.0526	H4K5me1 + K8ac + K12ac + K16ac	323.167	31.7834	H4K5me1 + K8ac + K12ac + K16ac	262.667	44.6268	H4K5me1 + K8ac + K12ac + K16ac	413.167	10.9697	H4K5me1 + K8ac + K12ac + K16ac	426.667	75.9912	H4K5me1 + K8ac + K12ac + K16ac	324.167	103.186	H4K5me1 + K8ac + K12ac + K16ac	473.917	82.3985	H4K5me1 + K8ac + K12ac + K16ac	436.417	70.0859	H4K5me1 + K8ac + K12ac + K16ac
382	H4K5ac + K8me1 + K12ac + K16ac	422.417	41.3588	H4K5ac + K8me1 + K12ac + K16ac	487.333	2.62467	H4K5ac + K8me1 + K12ac + K16ac	383.333	20.9426	H4K5ac + K8me1 + K12ac + K16ac	343.25	35.6904	H4K5ac + K8me1 + K12ac + K16ac	294.167	24.6779	H4K5ac + K8me1 + K12ac + K16ac	620.167	105.366	H4K5ac + K8me1 + K12ac + K16ac	516.083	31.7425	H4K5ac + K8me1 + K12ac + K16ac	394.5	18.3999	H4K5ac + K8me1 + K12ac + K16ac	501.167	20.2073	H4K5ac + K8me1 + K12ac + K16ac	387.583	17.8893	H4K5ac + K8me1 + K12ac + K16ac	300	20.5065	H4K5ac + K8me1 + K12ac + K16ac	523.5	65.2406	H4K5ac + K8me1 + K12ac + K16ac	465	47.226	H4K5ac + K8me1 + K12ac + K16ac	359.917	57.1984	H4K5ac + K8me1 + K12ac + K16ac	624.917	127.712	H4K5ac + K8me1 + K12ac + K16ac	472	44.9741	H4K5ac + K8me1 + K12ac + K16ac
383	H4K5ac + K8ac + K12me1 + K16ac	464.333	50.4829	H4K5ac + K8ac + K12me1 + K16ac	490.75	29.5138	H4K5ac + K8ac + K12me1 + K16ac	444.75	10.232	H4K5ac + K8ac + K12me1 + K16ac	368.417	14.109	H4K5ac + K8ac + K12me1 + K16ac	312.25	13.445	H4K5ac + K8ac + K12me1 + K16ac	629.167	59.3355	H4K5ac + K8ac + K12me1 + K16ac	541.167	37.4695	H4K5ac + K8ac + K12me1 + K16ac	442.083	31.1975	H4K5ac + K8ac + K12me1 + K16ac	490.333	7.3131	H4K5ac + K8ac + K12me1 + K16ac	426.583	14.067	H4K5ac + K8ac + K12me1 + K16ac	304.917	7.65639	H4K5ac + K8ac + K12me1 + K16ac	504.167	30.5996	H4K5ac + K8ac + K12me1 + K16ac	538.583	56.7825	H4K5ac + K8ac + K12me1 + K16ac	329.25	10.2067	H4K5ac + K8ac + K12me1 + K16ac	731.583	129.69	H4K5ac + K8ac + K12me1 + K16ac	494	21.6453	H4K5ac + K8ac + K12me1 + K16ac
393	H4K20me3 (1-23)	397.167	18.2584	H4K20me3 (1-23)	469.083	27.285	H4K20me3 (1-23)	359.917	24.9524	H4K20me3 (1-23)	294.75	38.4384	H4K20me3 (1-23)	238.083	30.6417	H4K20me3 (1-23)	558.5	64.285	H4K20me3 (1-23)	461.583	52.9097	H4K20me3 (1-23)	377.167	26.2149	H4K20me3 (1-23)	443.833	50.2295	H4K20me3 (1-23)	351.833	16.5474	H4K20me3 (1-23)	258.583	39.7421	H4K20me3 (1-23)	466	71.9763	H4K20me3 (1-23)	441.167	59.333	H4K20me3 (1-23)	277.333	47.2448	H4K20me3 (1-23)	588.833	119.923	H4K20me3 (1-23)	424.5	50.88	H4K20me3 (1-23)
394	H4K5proK8proK12pro	458.917	46.1434	H4K5proK8proK12pro	505.667	11.1222	H4K5proK8proK12pro	428.667	12.4186	H4K5proK8proK12pro	367.083	10.9185	H4K5proK8proK12pro	303.667	24.0724	H4K5proK8proK12pro	654.25	98.6112	H4K5proK8proK12pro	530.083	36.4574	H4K5proK8proK12pro	432.333	23.7674	H4K5proK8proK12pro	464.167	49.4597	H4K5proK8proK12pro	408.083	23.8333	H4K5proK8proK12pro	307.083	6.5341	H4K5proK8proK12pro	478.5	71.399	H4K5proK8proK12pro	470.583	36.1544	H4K5proK8proK12pro	332.917	10.0715	H4K5proK8proK12pro	670.25	107.597	H4K5proK8proK12pro	512.083	38.5778	H4K5proK8proK12pro
395	H4K5butK8butK12but	428.167	64.6853	H4K5butK8butK12but	477	34.8212	H4K5butK8butK12but	343.75	92.8385	H4K5butK8butK12but	298	92.9373	H4K5butK8butK12but	241.583	90.3284	H4K5butK8butK12but	570.833	84.7679	H4K5butK8butK12but	465.75	106.015	H4K5butK8butK12but	349.417	79.1124	H4K5butK8butK12but	403.333	106.617	H4K5butK8butK12but	332	83.9369	H4K5butK8butK12but	234.917	87.1798	H4K5butK8butK12but	443.833	52.9238	H4K5butK8butK12but	402.5	99.3835	H4K5butK8butK12but	255.583	96.0075	H4K5butK8butK12but	668.333	124.106	H4K5butK8butK12but	442.917	72.8964	H4K5butK8butK12but
396	H4K5crK8crK12cr	371.333	42.4683	H4K5crK8crK12cr	477.583	39.3789	H4K5crK8crK12cr	303.917	25.6015	H4K5crK8crK12cr	254.25	39.1118	H4K5crK8crK12cr	189	35.6412	H4K5crK8crK12cr	485.583	39.6376	H4K5crK8crK12cr	386.833	69.9452	H4K5crK8crK12cr	315.75	35.1582	H4K5crK8crK12cr	340.5	47.9201	H4K5crK8crK12cr	281.083	30.6623	H4K5crK8crK12cr	202.25	49.7113	H4K5crK8crK12cr	372.667	10.3923	H4K5crK8crK12cr	385.333	32.0798	H4K5crK8crK12cr	231.333	68.8455	H4K5crK8crK12cr	552.083	91.2974	H4K5crK8crK12cr	382.583	38.1861	H4K5crK8crK12cr
400	H2B (1-24)	383.25	32.0617	H2B (1-24)	500	9.59166	H2B (1-24)	352.5	82.2185	H2B (1-24)	294.167	67.7258	H2B (1-24)	240.417	58.0085	H2B (1-24)	548.833	25.3311	H2B (1-24)	445.833	75.527	H2B (1-24)	408.083	38.7464	H2B (1-24)	408.833	10.9697	H2B (1-24)	329.833	66.5947	H2B (1-24)	237.667	69.972	H2B (1-24)	446.333	40.4145	H2B (1-24)	467	51.4609	H2B (1-24)	262.333	72.287	H2B (1-24)	646.833	55.2821	H2B (1-24)	462.833	55.6507	H2B (1-24)
401	H2BK5me3	411.917	69.6076	H2BK5me3	499.667	24.8089	H2BK5me3	367.167	97.386	H2BK5me3	298.167	75.1317	H2BK5me3	253.917	72.8008	H2BK5me3	651.5	67.6798	H2BK5me3	484.5	75.4687	H2BK5me3	430.5	43.1796	H2BK5me3	461.167	68.7047	H2BK5me3	346	82.6819	H2BK5me3	245.25	77.9802	H2BK5me3	503.833	7.12065	H2BK5me3	441.667	123.261	H2BK5me3	265.833	81.0073	H2BK5me3	665.333	28.9533	H2BK5me3	481.583	57.5502	H2BK5me3
402	H2BK5me2	473.667	23.4363	H2BK5me2	512.583	13.5329	H2BK5me2	428.25	10.3114	H2BK5me2	375.083	4.28931	H2BK5me2	317.583	1.8733	H2BK5me2	685.083	13.048	H2BK5me2	576.583	24.2309	H2BK5me2	447.25	33.1063	H2BK5me2	531	0.3849	H2BK5me2	413.583	12.7755	H2BK5me2	311.417	2.87228	H2BK5me2	517.5	7.89045	H2BK5me2	501.417	53.4702	H2BK5me2	334	1.82574	H2BK5me2	710.083	170.304	H2BK5me2	529.917	11.2887	H2BK5me2
403	H2BK5me1	429.75	56.4771	H2BK5me1	505	30.9492	H2BK5me1	349.417	101.424	H2BK5me1	295.25	75.4313	H2BK5me1	250.5	78.5019	H2BK5me1	600.25	93.8685	H2BK5me1	473.5	126.066	H2BK5me1	376.583	59.607	H2BK5me1	417.167	83.7158	H2BK5me1	338.167	88.2633	H2BK5me1	244.167	79.4744	H2BK5me1	459.5	72.1688	H2BK5me1	427.25	87.5622	H2BK5me1	266.417	81.8885	H2BK5me1	639.5	143.609	H2BK5me1	488.5	51.1168	H2BK5me1
408	H2BK12ac	377.25	19.7791	H2BK12ac	479.833	26.9217	H2BK12ac	319.667	11.2184	H2BK12ac	257.917	16.3466	H2BK12ac	199.333	14.3708	H2BK12ac	569.167	73.1161	H2BK12ac	421.75	35.8044	H2BK12ac	330.167	51.8906	H2BK12ac	398.333	3.4641	H2BK12ac	301.833	14.9431	H2BK12ac	208.25	30.1274	H2BK12ac	439	28.4826	H2BK12ac	386.5	35.0476	H2BK12ac	247.5	60.5392	H2BK12ac	625.75	122.003	H2BK12ac	420.167	30.173	H2BK12ac
409	H2BK15ac	420.75	55.2519	H2BK15ac	502.583	38.3322	H2BK15ac	373.583	76.4695	H2BK15ac	318.417	61.8615	H2BK15ac	269.333	60.1541	H2BK15ac	565.25	108.463	H2BK15ac	485.167	87.1378	H2BK15ac	390.083	84.9978	H2BK15ac	423.333	58.5048	H2BK15ac	362.75	69.9399	H2BK15ac	265.667	52.7306	H2BK15ac	435.833	57.9275	H2BK15ac	438.417	69.4824	H2BK15ac	299.917	36.9057	H2BK15ac	640.667	157.242	H2BK15ac	468.25	39.1534	H2BK15ac
410	H2BK16ac	425.75	75.0078	H2BK16ac	490.083	33.3981	H2BK16ac	369.583	89.3331	H2BK16ac	306.833	66.1964	H2BK16ac	262.75	71.1542	H2BK16ac	614.25	177.598	H2BK16ac	500.25	91.5117	H2BK16ac	376.833	69.4979	H2BK16ac	443.667	64.2783	H2BK16ac	353.833	70.51	H2BK16ac	256.917	68.5303	H2BK16ac	474.833	55.2332	H2BK16ac	448.75	105.586	H2BK16ac	281.167	69.1796	H2BK16ac	693.5	179.346	H2BK16ac	488.583	68.2079	H2BK16ac
411	H2BK20ac	432.333	80.5725	H2BK20ac	491.917	25.1887	H2BK20ac	377.167	97.7125	H2BK20ac	311.75	65.5497	H2BK20ac	258.667	67.4125	H2BK20ac	655.583	176.55	H2BK20ac	479.333	115.107	H2BK20ac	392.667	80.2205	H2BK20ac	471.333	40.4145	H2BK20ac	362.833	75.398	H2BK20ac	258.417	64.2082	H2BK20ac	467.167	56.7728	H2BK20ac	439.75	104.544	H2BK20ac	279.583	68.3864	H2BK20ac	737.333	251.998	H2BK20ac	452.667	54.7263	H2BK20ac
412	H2BK12ac + K15ac + K16ac + K20ac	490.417	41.8014	H2BK12ac + K15ac + K16ac + K20ac	500.5	20.6281	H2BK12ac + K15ac + K16ac + K20ac	445.833	25.7186	H2BK12ac + K15ac + K16ac + K20ac	367.5	4.99259	H2BK12ac + K15ac + K16ac + K20ac	315.583	1.83333	H2BK12ac + K15ac + K16ac + K20ac	687.667	66.987	H2BK12ac + K15ac + K16ac + K20ac	562.667	13.6219	H2BK12ac + K15ac + K16ac + K20ac	447.917	24.3453	H2BK12ac + K15ac + K16ac + K20ac	492.833	22.9016	H2BK12ac + K15ac + K16ac + K20ac	417.75	12.2577	H2BK12ac + K15ac + K16ac + K20ac	310.333	3.66161	H2BK12ac + K15ac + K16ac + K20ac	534.667	59.6595	H2BK12ac + K15ac + K16ac + K20ac	443.083	10.8265	H2BK12ac + K15ac + K16ac + K20ac	333	7.66425	H2BK12ac + K15ac + K16ac + K20ac	805.917	106.21	H2BK12ac + K15ac + K16ac + K20ac	465.083	30.3588	H2BK12ac + K15ac + K16ac + K20ac
475	H3.3T32pK36me1 (27-45)	369.5	29.2758	H3.3T32pK36me1 (27-45)	481.083	26.9188	H3.3T32pK36me1 (27-45)	307	16.3594	H3.3T32pK36me1 (27-45)	264.417	16.0009	H3.3T32pK36me1 (27-45)	212.417	16.7606	H3.3T32pK36me1 (27-45)	526.25	40.6543	H3.3T32pK36me1 (27-45)	402.083	49.2224	H3.3T32pK36me1 (27-45)	320.5	15.3297	H3.3T32pK36me1 (27-45)	362.833	27.5204	H3.3T32pK36me1 (27-45)	291.75	21.8706	H3.3T32pK36me1 (27-45)	227.5	35.1721	H3.3T32pK36me1 (27-45)	449.333	23.8638	H3.3T32pK36me1 (27-45)	391.667	36.6818	H3.3T32pK36me1 (27-45)	287.083	95.141	H3.3T32pK36me1 (27-45)	527.583	115.35	H3.3T32pK36me1 (27-45)	425.083	43.5995	H3.3T32pK36me1 (27-45)
476	H3.3T32p (27-45)	425.167	21.8962	H3.3T32p (27-45)	489.25	7.07827	H3.3T32p (27-45)	387.333	14.5016	H3.3T32p (27-45)	349.917	14.382	H3.3T32p (27-45)	290.917	1.95078	H3.3T32p (27-45)	557.75	47.3297	H3.3T32p (27-45)	613.583	36.5274	H3.3T32p (27-45)	403.5	25.3764	H3.3T32p (27-45)	509.333	76.2102	H3.3T32p (27-45)	374.917	17.9596	H3.3T32p (27-45)	319.833	13.6748	H3.3T32p (27-45)	514.667	82.7535	H3.3T32p (27-45)	513.333	48.8376	H3.3T32p (27-45)	399.917	33.1242	H3.3T32p (27-45)	564.5	147.102	H3.3T32p (27-45)	448.167	30.5959	H3.3T32p (27-45)
587	H2A (10-25)	420.333	62.3901	H2A (10-25)	523.833	72.727	H2A (10-25)	371.25	68.5049	H2A (10-25)	319.167	55.7418	H2A (10-25)	273	49.4503	H2A (10-25)	558.667	85.5063	H2A (10-25)	471	58.9469	H2A (10-25)	384.417	66.7246	H2A (10-25)	446.5	107.58	H2A (10-25)	359.75	58.8459	H2A (10-25)	281.583	34.6211	H2A (10-25)	462.333	104.693	H2A (10-25)	426.75	50.4457	H2A (10-25)	323	21.0203	H2A (10-25)	539	157.714	H2A (10-25)	463.083	61.1503	H2A (10-25)
625	H2A.X (1-17)	372	35.6931	H2A.X (1-17)	473.75	16.2626	H2A.X (1-17)	342.083	24.2874	H2A.X (1-17)	327	21.7477	H2A.X (1-17)	271.75	25.9506	H2A.X (1-17)	513	100.037	H2A.X (1-17)	487.417	57.834	H2A.X (1-17)	371.583	40.1095	H2A.X (1-17)	426.667	73.5159	H2A.X (1-17)	350.25	20.1758	H2A.X (1-17)	298.167	23.712	H2A.X (1-17)	428.667	68.5122	H2A.X (1-17)	477.167	62.6344	H2A.X (1-17)	438.167	38.2027	H2A.X (1-17)	485.167	114.132	H2A.X (1-17)	458	47.3435	H2A.X (1-17)
626	H2A.X K5ac	375.5	39.5011	H2A.X K5ac	468.333	18.8464	H2A.X K5ac	344.667	30.3888	H2A.X K5ac	308.5	18.5821	H2A.X K5ac	268.417	24.6987	H2A.X K5ac	526.583	83.6666	H2A.X K5ac	489.75	29.3817	H2A.X K5ac	379.167	53.6798	H2A.X K5ac	421.5	78.3272	H2A.X K5ac	340.5	32.8323	H2A.X K5ac	282.583	25.0057	H2A.X K5ac	454.833	96.0326	H2A.X K5ac	455.25	33.5011	H2A.X K5ac	351.417	63.5443	H2A.X K5ac	484.5	70.4149	H2A.X K5ac	421.667	49.9711	H2A.X K5ac
661	H3K4me3 (1-11)	452.083	69.8641	H3K4me3 (1-11)	519	51.3643	H3K4me3 (1-11)	395.25	43.3089	H3K4me3 (1-11)	318.417	49.0097	H3K4me3 (1-11)	283.167	53.0314	H3K4me3 (1-11)	619.5	117.819	H3K4me3 (1-11)	578.917	193.657	H3K4me3 (1-11)	473.667	141.933	H3K4me3 (1-11)	619.667	239.793	H3K4me3 (1-11)	375.083	44.2931	H3K4me3 (1-11)	291.75	46.1169	H3K4me3 (1-11)	630.167	256.151	H3K4me3 (1-11)	506.583	68.6496	H3K4me3 (1-11)	337.667	71.7563	H3K4me3 (1-11)	700.833	178.721	H3K4me3 (1-11)	520.167	126.887	H3K4me3 (1-11)
662	H3K4me3 (1-7)	401.333	23.7128	H3K4me3 (1-7)	523.333	16.0992	H3K4me3 (1-7)	365.333	11.5758	H3K4me3 (1-7)	336.25	16.4753	H3K4me3 (1-7)	301.25	31.2663	H3K4me3 (1-7)	546.25	86.919	H3K4me3 (1-7)	647.833	16.4576	H3K4me3 (1-7)	520.417	109.831	H3K4me3 (1-7)	587.833	38.6825	H3K4me3 (1-7)	376.25	16.3149	H3K4me3 (1-7)	311	12.4811	H3K4me3 (1-7)	530.667	50.4219	H3K4me3 (1-7)	497.583	67.0541	H3K4me3 (1-7)	608.75	156.445	H3K4me3 (1-7)	567.417	113.887	H3K4me3 (1-7)	589.75	105.247	H3K4me3 (1-7)
789	H3K36me3	491.583	36.5791	H3K36me3	518.333	7.31817	H3K36me3	429.25	26.4664	H3K36me3	380.5	6.00309	H3K36me3	317.25	9.64317	H3K36me3	777.083	123.916	H3K36me3	721.583	173.366	H3K36me3	491.333	33.3811	H3K36me3	545.5	3.65655	H3K36me3	423.083	16.6675	H3K36me3	311.833	3.92994	H3K36me3	571.833	30.2147	H3K36me3	529.917	19.4677	H3K36me3	373.25	41.7012	H3K36me3	841.167	121.775	H3K36me3	557.083	37.2374	H3K36me3
790	H3S31p + K36me3	373.583	14.1169	H3S31p + K36me3	481.917	18.323	H3S31p + K36me3	304.083	10.3544	H3S31p + K36me3	264	12.1503	H3S31p + K36me3	214.833	2.44192	H3S31p + K36me3	572.25	43.2207	H3S31p + K36me3	410.5	39.232	H3S31p + K36me3	346.5	38.8182	H3S31p + K36me3	382.333	40.7994	H3S31p + K36me3	300.083	9.66236	H3S31p + K36me3	229.75	15.7888	H3S31p + K36me3	425.833	26.3657	H3S31p + K36me3	379.833	25.6421	H3S31p + K36me3	259.417	33.1298	H3S31p + K36me3	515.917	85.1079	H3S31p + K36me3	427.75	49.0203	H3S31p + K36me3
853	H3K23me3 (15-34)	474.917	28.6646	H3K23me3 (15-34)	504.75	34.7439	H3K23me3 (15-34)	446.833	16.1715	H3K23me3 (15-34)	373.25	4.9169	H3K23me3 (15-34)	318.417	6.17267	H3K23me3 (15-34)	682.75	45.7176	H3K23me3 (15-34)	565.833	13.7073	H3K23me3 (15-34)	448.833	36.5863	H3K23me3 (15-34)	498	22.7091	H3K23me3 (15-34)	415.583	15.012	H3K23me3 (15-34)	307.833	4.39275	H3K23me3 (15-34)	529.5	0.96225	H3K23me3 (15-34)	504.917	42.314	H3K23me3 (15-34)	336	2.62467	H3K23me3 (15-34)	833.167	96.472	H3K23me3 (15-34)	482	17.0229	H3K23me3 (15-34)
1012	H3K9pro	406.667	38.6858	H3K9pro	488.917	23.2735	H3K9pro	366.417	24.8855	H3K9pro	304.75	54.6818	H3K9pro	244.083	59.7106	H3K9pro	547.583	40.8515	H3K9pro	463.5	104.194	H3K9pro	376.333	58.146	H3K9pro	534.333	151.651	H3K9pro	341.667	46.0925	H3K9pro	252.333	54.0213	H3K9pro	460.667	56.1954	H3K9pro	420.333	49.5693	H3K9pro	262.833	55.4674	H3K9pro	577.583	84.4662	H3K9pro	442.833	36.651	H3K9pro
1013	H3K9but	384.167	31.2534	H3K9but	481.833	17.7065	H3K9but	349	35.7843	H3K9but	301.417	44.7523	H3K9but	255.667	29.691	H3K9but	528	49.9578	H3K9but	457.5	79.6755	H3K9but	369.833	42.3692	H3K9but	530	130.096	H3K9but	336.083	35.2771	H3K9but	270	39.655	H3K9but	479.667	45.8031	H3K9but	443	38.0808	H3K9but	282.667	26.3073	H3K9but	563.5	76.2532	H3K9but	431.25	44.3157	H3K9but
1014	H3K9cr	386.167	23.99	H3K9cr	484.917	20.3877	H3K9cr	357.667	17.1939	H3K9cr	307.833	28.7125	H3K9cr	264.167	26.0633	H3K9cr	541.417	51.9154	H3K9cr	477.667	78.1509	H3K9cr	387	40.9968	H3K9cr	577.833	129.904	H3K9cr	345.75	33.7742	H3K9cr	287.333	30.8713	H3K9cr	505.167	87.1799	H3K9cr	490.083	48.1259	H3K9cr	377.667	118.565	H3K9cr	556.25	92.5928	H3K9cr	445.75	40.6424	H3K9cr
1021	H3.3K27pro (15-34)	356.917	25.5537	H3.3K27pro (15-34)	468.083	29.7948	H3.3K27pro (15-34)	321.583	8.52176	H3.3K27pro (15-34)	287.917	3.6654	H3.3K27pro (15-34)	245.583	2.88515	H3.3K27pro (15-34)	491.667	37.0715	H3.3K27pro (15-34)	454.417	31.232	H3.3K27pro (15-34)	335.833	32.1783	H3.3K27pro (15-34)	387.5	25.5959	H3.3K27pro (15-34)	319.583	19.0523	H3.3K27pro (15-34)	275.167	6.33918	H3.3K27pro (15-34)	384.333	16.1658	H3.3K27pro (15-34)	435.583	62.2726	H3.3K27pro (15-34)	377.5	53.4447	H3.3K27pro (15-34)	476.917	105.248	H3.3K27pro (15-34)	457.667	52.5674	H3.3K27pro (15-34)
1022	H3.3K27but (15-34)	386.167	10.658	H3.3K27but (15-34)	479.583	7.06779	H3.3K27but (15-34)	346	17.5478	H3.3K27but (15-34)	326.333	34.5736	H3.3K27but (15-34)	265	38.3869	H3.3K27but (15-34)	504.583	45.1798	H3.3K27but (15-34)	509.917	74.0312	H3.3K27but (15-34)	359.75	16.4483	H3.3K27but (15-34)	459.167	40.9919	H3.3K27but (15-34)	342.083	16.0356	H3.3K27but (15-34)	290.167	29.9561	H3.3K27but (15-34)	410.833	9.81495	H3.3K27but (15-34)	446.667	74.6285	H3.3K27but (15-34)	366.083	87.5994	H3.3K27but (15-34)	529.583	130.552	H3.3K27but (15-34)	419.333	26.4001	H3.3K27but (15-34)
1023	H3.3K27cr (15-34)	440.25	46.3196	H3.3K27cr (15-34)	493.417	31.9251	H3.3K27cr (15-34)	408.833	13.3458	H3.3K27cr (15-34)	347.667	30.241	H3.3K27cr (15-34)	301.25	19.1144	H3.3K27cr (15-34)	572	59.5464	H3.3K27cr (15-34)	504.75	49.4214	H3.3K27cr (15-34)	417.583	27.266	H3.3K27cr (15-34)	437.167	41.7617	H3.3K27cr (15-34)	390.75	22.5953	H3.3K27cr (15-34)	304.333	5.84364	H3.3K27cr (15-34)	443.5	50.6144	H3.3K27cr (15-34)	464.083	22.7211	H3.3K27cr (15-34)	334.417	28.8962	H3.3K27cr (15-34)	626.083	127.007	H3.3K27cr (15-34)	473.333	40.8185	H3.3K27cr (15-34)
1024	H3.3K27vl (15-34)	435.5	76.3857	H3.3K27vl (15-34)	490.167	24.2556	H3.3K27vl (15-34)	375.333	64.7462	H3.3K27vl (15-34)	306.167	72.567	H3.3K27vl (15-34)	251.75	76.4477	H3.3K27vl (15-34)	599.083	90.2003	H3.3K27vl (15-34)	435.5	97.5714	H3.3K27vl (15-34)	375.417	65.9351	H3.3K27vl (15-34)	433.667	104.308	H3.3K27vl (15-34)	345.75	75.2632	H3.3K27vl (15-34)	246.75	75.3999	H3.3K27vl (15-34)	443	88.9119	H3.3K27vl (15-34)	441.5	60.0478	H3.3K27vl (15-34)	266.083	81.4282	H3.3K27vl (15-34)	647.917	117.419	H3.3K27vl (15-34)	452.25	80.6797	H3.3K27vl (15-34)
1025	H3.3K27hxo (15-34)	383.583	41.8422	H3.3K27hxo (15-34)	469.833	15.7797	H3.3K27hxo (15-34)	280.833	7.33586	H3.3K27hxo (15-34)	233.25	3.90986	H3.3K27hxo (15-34)	192.083	10.9996	H3.3K27hxo (15-34)	514.833	35.2982	H3.3K27hxo (15-34)	370.917	28.0177	H3.3K27hxo (15-34)	300.5	2.51661	H3.3K27hxo (15-34)	354.333	13.0866	H3.3K27hxo (15-34)	273.5	7.25463	H3.3K27hxo (15-34)	178.417	6.5341	H3.3K27hxo (15-34)	413.5	2.11695	H3.3K27hxo (15-34)	354.25	42.8281	H3.3K27hxo (15-34)	195.25	3.76509	H3.3K27hxo (15-34)	606.333	17.4398	H3.3K27hxo (15-34)	409.333	26.7208	H3.3K27hxo (15-34)
1027	H3.3K27bhb (15-34)	400.417	75.1376	H3.3K27bhb (15-34)	497.417	21.2853	H3.3K27bhb (15-34)	348.25	87.9357	H3.3K27bhb (15-34)	298.333	80.6873	H3.3K27bhb (15-34)	250.75	74.2076	H3.3K27bhb (15-34)	543.25	105.173	H3.3K27bhb (15-34)	475.167	158.921	H3.3K27bhb (15-34)	361.75	81.5077	H3.3K27bhb (15-34)	420.333	65.8179	H3.3K27bhb (15-34)	348.25	75.5373	H3.3K27bhb (15-34)	241.167	78.4481	H3.3K27bhb (15-34)	423.167	44.8409	H3.3K27bhb (15-34)	397.417	80.4669	H3.3K27bhb (15-34)	263	75.8385	H3.3K27bhb (15-34)	644.25	79.1461	H3.3K27bhb (15-34)	472.583	56.9173	H3.3K27bhb (15-34)
1028	H3K4me1 (1-21)	432.667	66.7117	H3K4me1 (1-21)	503.583	14.4693	H3K4me1 (1-21)	363.667	82.6071	H3K4me1 (1-21)	307.083	63.8258	H3K4me1 (1-21)	261.833	64.1009	H3K4me1 (1-21)	581.167	140.941	H3K4me1 (1-21)	479.083	71.3761	H3K4me1 (1-21)	397.417	65.4021	H3K4me1 (1-21)	578.833	70.6292	H3K4me1 (1-21)	356	75.3127	H3K4me1 (1-21)	257.333	65.3985	H3K4me1 (1-21)	559.833	84.8705	H3K4me1 (1-21)	468	108.419	H3K4me1 (1-21)	277.583	67.0082	H3K4me1 (1-21)	654.583	38.4644	H3K4me1 (1-21)	483.75	63.8629	H3K4me1 (1-21)
1029	H3K9vl	428	109.111	H3K9vl	503.75	41.4232	H3K9vl	355	117.736	H3K9vl	299.167	99.6997	H3K9vl	241.167	89.7245	H3K9vl	631.417	187.367	H3K9vl	478	157.203	H3K9vl	393.5	101.383	H3K9vl	550.833	121.436	H3K9vl	337.083	98.9079	H3K9vl	235.417	93.1118	H3K9vl	538	155.5	H3K9vl	466.833	145.282	H3K9vl	255.667	94.712	H3K9vl	740.333	170.072	H3K9vl	449	58.3495	H3K9vl
1030	H3K9hxo	426.833	81.3317	H3K9hxo	487.5	44.9118	H3K9hxo	360.667	105.84	H3K9hxo	292.5	94.3055	H3K9hxo	241.75	91.7292	H3K9hxo	595.583	167.828	H3K9hxo	475.417	100.302	H3K9hxo	365.833	94.2512	H3K9hxo	480.667	103.923	H3K9hxo	336.5	100.479	H3K9hxo	234.167	90.5631	H3K9hxo	474.833	63.3161	H3K9hxo	427.917	133.155	H3K9hxo	250.917	99.0703	H3K9hxo	728.417	100.902	H3K9hxo	451.25	111.658	H3K9hxo
1032	H3K9bhb	481.833	14.8436	H3K9bhb	515.917	6.13052	H3K9bhb	433.5	15.1645	H3K9bhb	377.417	4.48351	H3K9bhb	321.833	1.68874	H3K9bhb	690.417	47.8171	H3K9bhb	545.333	17.7075	H3K9bhb	441.917	17.0953	H3K9bhb	597.167	21.362	H3K9bhb	413.75	9.59697	H3K9bhb	311.583	1.44978	H3K9bhb	552.333	38.8749	H3K9bhb	454.333	13.8724	H3K9bhb	333.75	8.49128	H3K9bhb	725.25	80.9977	H3K9bhb	526.583	34.8078	H3K9bhb
1034	H3K9su	444.083	64.7773	H3K9su	481.75	40.6861	H3K9su	340.583	96.4954	H3K9su	295.417	93.295	H3K9su	241.5	89.9986	H3K9su	591.667	85.6422	H3K9su	464.583	103.414	H3K9su	353.083	76.8367	H3K9su	486.167	109.889	H3K9su	332.167	96.4951	H3K9su	232.667	87.3422	H3K9su	491.333	50.8068	H3K9su	389.5	85.3062	H3K9su	256.833	96.5449	H3K9su	673.583	152.063	H3K9su	450.083	74.2685	H3K9su
1040	H3K4me3R8me2a	412.75	68.487	H3K4me3R8me2a	517.083	79.6145	H3K4me3R8me2a	314.583	31.1476	H3K4me3R8me2a	250.167	43.7751	H3K4me3R8me2a	197.25	44.0642	H3K4me3R8me2a	541	58.2332	H3K4me3R8me2a	450.083	135.499	H3K4me3R8me2a	398.417	127.723	H3K4me3R8me2a	495.667	143.568	H3K4me3R8me2a	290.583	43.4966	H3K4me3R8me2a	214.417	64.4115	H3K4me3R8me2a	530.667	108.927	H3K4me3R8me2a	387.25	76.7427	H3K4me3R8me2a	279.75	138.628	H3K4me3R8me2a	617.083	41.2233	H3K4me3R8me2a	428.083	92.9629	H3K4me3R8me2a
1043	H3K9crK14crK18cr	447.25	108.331	H3K9crK14crK18cr	529.583	64.715	H3K9crK14crK18cr	380.417	65.9536	H3K9crK14crK18cr	322.917	56.5622	H3K9crK14crK18cr	273.667	59.3464	H3K9crK14crK18cr	645	84.5826	H3K9crK14crK18cr	539.167	105.757	H3K9crK14crK18cr	490.833	185.984	H3K9crK14crK18cr	608.667	226.706	H3K9crK14crK18cr	370.333	67.0931	H3K9crK14crK18cr	297.917	51.5575	H3K9crK14crK18cr	543.333	138.564	H3K9crK14crK18cr	527.583	94.5345	H3K9crK14crK18cr	447.5	127.422	H3K9crK14crK18cr	746.333	249.166	H3K9crK14crK18cr	550.833	109.939	H3K9crK14crK18cr
2445	H3K14ac (1-32)	430.583	23.459	H3K14ac (1-32)	491	7.61577	H3K14ac (1-32)	389.75	17.4703	H3K14ac (1-32)	350.083	15.4161	H3K14ac (1-32)	292.417	8.02946	H3K14ac (1-32)	554.833	50.6085	H3K14ac (1-32)	576.167	96.5112	H3K14ac (1-32)	406	28.9789	H3K14ac (1-32)	589.333	118.934	H3K14ac (1-32)	375.583	23.8287	H3K14ac (1-32)	321.333	13.7894	H3K14ac (1-32)	610	125.862	H3K14ac (1-32)	510.5	64.3109	H3K14ac (1-32)	402.167	42.4696	H3K14ac (1-32)	583.75	158.649	H3K14ac (1-32)	444.75	25.4826	H3K14ac (1-32)
2446	H3K18ac (1-32)	407.75	35.8974	H3K18ac (1-32)	496	7.53756	H3K18ac (1-32)	349.833	48.3448	H3K18ac (1-32)	314.25	46.6209	H3K18ac (1-32)	263.75	36.5649	H3K18ac (1-32)	576.167	55.6301	H3K18ac (1-32)	510.583	59.4888	H3K18ac (1-32)	407.833	36.98	H3K18ac (1-32)	557.167	129.519	H3K18ac (1-32)	348.417	37.6065	H3K18ac (1-32)	277.667	23.87	H3K18ac (1-32)	526.5	56.7728	H3K18ac (1-32)	429.75	39.6815	H3K18ac (1-32)	331.083	39.3817	H3K18ac (1-32)	502.75	67.925	H3K18ac (1-32)	473.167	62.8752	H3K18ac (1-32)
2447	H3K23ac (1-32)	393.083	23.4258	H3K23ac (1-32)	482.5	24.8812	H3K23ac (1-32)	346.5	34.4055	H3K23ac (1-32)	299.083	43.8747	H3K23ac (1-32)	254.667	29.7371	H3K23ac (1-32)	544.333	40.6876	H3K23ac (1-32)	464.5	92.9837	H3K23ac (1-32)	369.083	49.7113	H3K23ac (1-32)	590.167	161.081	H3K23ac (1-32)	338.083	36.5436	H3K23ac (1-32)	268.083	35.7899	H3K23ac (1-32)	509.333	74.6706	H3K23ac (1-32)	446.75	30.7395	H3K23ac (1-32)	282.083	26.2218	H3K23ac (1-32)	540.833	66.2076	H3K23ac (1-32)	428.083	42.5549	H3K23ac (1-32)
2571	H3K23ac (1-32)	425.333	66.0959	H3K23ac (1-32)	494.667	31.5113	H3K23ac (1-32)	381.25	52.9845	H3K23ac (1-32)	331.333	46.8307	H3K23ac (1-32)	282.667	41.8259	H3K23ac (1-32)	630	114.895	H3K23ac (1-32)	483.667	77.8674	H3K23ac (1-32)	415.5	71.9117	H3K23ac (1-32)	565.333	46.5729	H3K23ac (1-32)	362.083	55.0026	H3K23ac (1-32)	287.75	26.3978	H3K23ac (1-32)	543	72.7461	H3K23ac (1-32)	478.417	25.6029	H3K23ac (1-32)	331	42.5972	H3K23ac (1-32)	614.917	131.285	H3K23ac (1-32)	492.333	77.3683	H3K23ac (1-32)
2655	H3 (15-34)K27ac	427.833	18.4962	H3 (15-34)K27ac	485.167	26.5867	H3 (15-34)K27ac	387.667	22.6389	H3 (15-34)K27ac	329.083	29.4472	H3 (15-34)K27ac	290.083	18.9197	H3 (15-34)K27ac	558.833	40.4681	H3 (15-34)K27ac	485.75	62.6279	H3 (15-34)K27ac	414.583	39.6722	H3 (15-34)K27ac	451.5	30.5996	H3 (15-34)K27ac	364.417	23.5614	H3 (15-34)K27ac	295	8.68374	H3 (15-34)K27ac	442.333	35.7957	H3 (15-34)K27ac	459.25	42.0435	H3 (15-34)K27ac	330.667	49.7512	H3 (15-34)K27ac	592.583	84.739	H3 (15-34)K27ac	451.75	28.5117	H3 (15-34)K27ac
2656	H3 (15-34)K27but	413.417	67.937	H3 (15-34)K27but	478.5	27.6546	H3 (15-34)K27but	375.333	49.1475	H3 (15-34)K27but	334.833	40.0634	H3 (15-34)K27but	282.5	36.4361	H3 (15-34)K27but	557.583	96.8605	H3 (15-34)K27but	560.25	126.971	H3 (15-34)K27but	388.583	50.1696	H3 (15-34)K27but	447.167	66.0104	H3 (15-34)K27but	375.167	43.8942	H3 (15-34)K27but	300.167	16.6767	H3 (15-34)K27but	439.667	38.49	H3 (15-34)K27but	481.083	54.6147	H3 (15-34)K27but	361.5	53.9029	H3 (15-34)K27but	574.917	138.766	H3 (15-34)K27but	462.667	35.4516	H3 (15-34)K27but
2657	H3 (1-20), K18but	413.5	52.0402	H3 (1-20), K18but	488.417	32.0097	H3 (1-20), K18but	382	24.8179	H3 (1-20), K18but	330.5	45.5115	H3 (1-20), K18but	284.667	32.1812	H3 (1-20), K18but	559.917	45.465	H3 (1-20), K18but	487.417	66.8804	H3 (1-20), K18but	398	44.9238	H3 (1-20), K18but	486.5	19.0526	H3 (1-20), K18but	361.833	39.8297	H3 (1-20), K18but	290.75	14.0538	H3 (1-20), K18but	494.5	66.0104	H3 (1-20), K18but	475.25	59.7361	H3 (1-20), K18but	315.167	31.3753	H3 (1-20), K18but	597.333	133.638	H3 (1-20), K18but	445.333	28.929	H3 (1-20), K18but
2663	H3.3K23me2 (15-34)	408.083	30.8441	H3.3K23me2 (15-34)	502	19.0943	H3.3K23me2 (15-34)	393	56.9021	H3.3K23me2 (15-34)	336.583	34.7066	H3.3K23me2 (15-34)	279.417	34.1938	H3.3K23me2 (15-34)	527.667	67.6226	H3.3K23me2 (15-34)	496.917	31.5881	H3.3K23me2 (15-34)	404.5	67.6453	H3.3K23me2 (15-34)	459.333	19.245	H3.3K23me2 (15-34)	374.667	37.4057	H3.3K23me2 (15-34)	294.333	21.9545	H3.3K23me2 (15-34)	487.333	53.5011	H3.3K23me2 (15-34)	459.083	69.598	H3.3K23me2 (15-34)	328.917	43.6156	H3.3K23me2 (15-34)	571.917	120.597	H3.3K23me2 (15-34)	451.333	62.08	H3.3K23me2 (15-34)
2664	H3.3K36me3 (27-45)	406	52.3259	H3.3K36me3 (27-45)	490.5	18.0339	H3.3K36me3 (27-45)	372	34.0338	H3.3K36me3 (27-45)	337.583	18.2074	H3.3K36me3 (27-45)	282.917	26.1935	H3.3K36me3 (27-45)	536.417	90.0524	H3.3K36me3 (27-45)	537.75	57.716	H3.3K36me3 (27-45)	395.167	45.0041	H3.3K36me3 (27-45)	483.833	77.5574	H3.3K36me3 (27-45)	369.75	29.6665	H3.3K36me3 (27-45)	306.5	15.0665	H3.3K36me3 (27-45)	481.333	111.236	H3.3K36me3 (27-45)	525.417	72.5878	H3.3K36me3 (27-45)	364.083	30.7419	H3.3K36me3 (27-45)	565.083	161.049	H3.3K36me3 (27-45)	452.583	29.2554	H3.3K36me3 (27-45)
2665	H3.3K36me2 (27-45)	417.667	32.905	H3.3K36me2 (27-45)	483.417	37.4397	H3.3K36me2 (27-45)	403.667	17.4674	H3.3K36me2 (27-45)	326.833	22.929	H3.3K36me2 (27-45)	288.25	23.6524	H3.3K36me2 (27-45)	670	123.197	H3.3K36me2 (27-45)	519.667	59.1464	H3.3K36me2 (27-45)	480.333	98.8763	H3.3K36me2 (27-45)	484.167	40.2221	H3.3K36me2 (27-45)	378.917	28.1404	H3.3K36me2 (27-45)	297.917	21.0421	H3.3K36me2 (27-45)	519.833	82.946	H3.3K36me2 (27-45)	516.333	21.1397	H3.3K36me2 (27-45)	315	20.1513	H3.3K36me2 (27-45)	622.083	111.726	H3.3K36me2 (27-45)	472.833	30.8095	H3.3K36me2 (27-45)
2666	H3.3K36ac (27-45)	374.167	27.3597	H3.3K36ac (27-45)	470.667	10.3172	H3.3K36ac (27-45)	343.333	21.7987	H3.3K36ac (27-45)	318.25	29.9374	H3.3K36ac (27-45)	273.583	32.2678	H3.3K36ac (27-45)	554.5	69.3122	H3.3K36ac (27-45)	503.5	21.0845	H3.3K36ac (27-45)	406.75	61.7092	H3.3K36ac (27-45)	359.333	8.8527	H3.3K36ac (27-45)	339.083	27.1421	H3.3K36ac (27-45)	296	26.4841	H3.3K36ac (27-45)	440.833	32.1392	H3.3K36ac (27-45)	486.917	56.4652	H3.3K36ac (27-45)	409.75	80.5138	H3.3K36ac (27-45)	542.167	88.1365	H3.3K36ac (27-45)	467.667	58.3241	H3.3K36ac (27-45)
2667	H3.3 (27-45)	375.083	51.874	H3.3 (27-45)	476	38.4544	H3.3 (27-45)	351.917	39.0976	H3.3 (27-45)	312.667	23.0314	H3.3 (27-45)	256.5	20.1595	H3.3 (27-45)	606.583	66.7429	H3.3 (27-45)	468.5	32.0468	H3.3 (27-45)	399.667	33.6011	H3.3 (27-45)	415.833	27.9053	H3.3 (27-45)	344.917	21.716	H3.3 (27-45)	285.833	10.6615	H3.3 (27-45)	424.167	0.96225	H3.3 (27-45)	456.833	50.7174	H3.3 (27-45)	363.833	64.7276	H3.3 (27-45)	532.917	95.8152	H3.3 (27-45)	456.083	43.1031	H3.3 (27-45)
2669	H4 (1-24)	399.25	48.3317	H4 (1-24)	483.25	24.2004	H4 (1-24)	379.917	26.5865	H4 (1-24)	312.333	57.9713	H4 (1-24)	260.083	52.107	H4 (1-24)	546.75	42.8895	H4 (1-24)	468.25	100.193	H4 (1-24)	389.917	66.7452	H4 (1-24)	477	47.3427	H4 (1-24)	356.25	32.3973	H4 (1-24)	261.083	42.4451	H4 (1-24)	458.833	27.1355	H4 (1-24)	439.333	51.5615	H4 (1-24)	276.167	46.4969	H4 (1-24)	590.167	114.908	H4 (1-24)	441.833	55.8055	H4 (1-24)
2670	H3Cit8 (1-20)	424	83.9938	H3Cit8 (1-20)	482	33.811	H3Cit8 (1-20)	378.25	68.1406	H3Cit8 (1-20)	343.167	40.5997	H3Cit8 (1-20)	289	38.6782	H3Cit8 (1-20)	552.25	126.568	H3Cit8 (1-20)	513.583	69.4552	H3Cit8 (1-20)	390.167	50.2162	H3Cit8 (1-20)	472	113.546	H3Cit8 (1-20)	375.667	42.8754	H3Cit8 (1-20)	295.167	17.0109	H3Cit8 (1-20)	469.333	110.851	H3Cit8 (1-20)	473.5	32.026	H3Cit8 (1-20)	377.167	51.3957	H3Cit8 (1-20)	652.25	249.081	H3Cit8 (1-20)	467.5	39.0494	H3Cit8 (1-20)
2704	H4K5but (1-23)	413.917	42.4416	H4K5but (1-23)	486.667	29.8267	H4K5but (1-23)	382.417	27.3379	H4K5but (1-23)	332.167	46.9551	H4K5but (1-23)	283.333	33.9553	H4K5but (1-23)	548.083	49.7158	H4K5but (1-23)	497.25	63.4533	H4K5but (1-23)	402.417	48.574	H4K5but (1-23)	424.333	23.4789	H4K5but (1-23)	365.25	36.0918	H4K5but (1-23)	291.75	15.7442	H4K5but (1-23)	452.833	48.305	H4K5but (1-23)	464.083	53.699	H4K5but (1-23)	326.833	45.4545	H4K5but (1-23)	585.167	107.713	H4K5but (1-23)	445.25	23.0721	H4K5but (1-23)
2705	H4K8but (1-23)	403.083	50.802	H4K8but (1-23)	483.167	7.80551	H4K8but (1-23)	374.833	28.5145	H4K8but (1-23)	344.417	30.5703	H4K8but (1-23)	292.75	28.7433	H4K8but (1-23)	526.167	81.3836	H4K8but (1-23)	573.667	76.9776	H4K8but (1-23)	377.833	18.3232	H4K8but (1-23)	449.333	11.547	H4K8but (1-23)	375.833	18.6875	H4K8but (1-23)	304.583	7.932	H4K8but (1-23)	441.667	34.2561	H4K8but (1-23)	471.417	38.6795	H4K8but (1-23)	383.667	48.8907	H4K8but (1-23)	547.583	114.534	H4K8but (1-23)	469.083	47.7706	H4K8but (1-23)
2706	H4K5K8but (1-23)	404.917	54.5068	H4K5K8but (1-23)	482.083	15.6048	H4K5K8but (1-23)	372.25	47.8047	H4K5K8but (1-23)	340.167	15.6003	H4K5K8but (1-23)	292.667	21.9815	H4K5K8but (1-23)	519.75	81.9166	H4K5K8but (1-23)	524.75	50.7684	H4K5K8but (1-23)	391.417	51.2339	H4K5K8but (1-23)	472.833	67.9349	H4K5K8but (1-23)	374.167	34.0876	H4K5K8but (1-23)	306.833	12.1427	H4K5K8but (1-23)	478.667	110.081	H4K5K8but (1-23)	500.5	61.4091	H4K5K8but (1-23)	379.083	51.9882	H4K5K8but (1-23)	541.167	166.523	H4K5K8but (1-23)	451.75	33.521	H4K5K8but (1-23)
	a-mouse	428.833	95.3133	a-mouse	494.583	33.7588	a-mouse	385.833	107.325	a-mouse	318.917	67.4605	a-mouse	262.417	65.9064	a-mouse	640.167	173.673	a-mouse	494.417	138.05	a-mouse	398.917	84.1297	a-mouse	435.5	125.285	a-mouse	354.417	80.6903	a-mouse	257.5	61.0674	a-mouse	474.5	72.5537	a-mouse	476.417	48.4717	a-mouse	292.25	51.7096	a-mouse	713.917	118.102	a-mouse	477.667	95.5716	a-mouse
	a-mouse	399.75	90.3509	a-mouse	481.75	30.5085	a-mouse	345.25	111.534	a-mouse	302.083	97.9775	a-mouse	245	92.6075	a-mouse	603.833	185.287	a-mouse	453.667	127.704	a-mouse	361.167	83.1859	a-mouse	435.167	26.7506	a-mouse	336.583	107.701	a-mouse	235.5	93.7935	a-mouse	419.5	80.2517	a-mouse	436.667	122.571	a-mouse	257.833	98.1403	a-mouse	631.167	232.219	a-mouse	465.167	41.1848	a-mouse
	a-rabbit	704.5	224.307	a-rabbit	809.583	241.288	a-rabbit	672.5	167.846	a-rabbit	684.75	192.182	a-rabbit	737.583	333.385	a-rabbit	747.5	102.614	a-rabbit	1135.42	373.589	a-rabbit	902.583	333.047	a-rabbit	721	198.993	a-rabbit	633.333	127.715	a-rabbit	549.833	195.525	a-rabbit	674.333	174.36	a-rabbit	734.333	183.178	a-rabbit	435.417	97.3289	a-rabbit	876.833	134.096	a-rabbit	712.917	171.832	a-rabbit
	a-rabbit	529.25	142.957	a-rabbit	611.917	148.798	a-rabbit	439.583	124.317	a-rabbit	535	208.431	a-rabbit	309.667	86.9917	a-rabbit	574.583	123.988	a-rabbit	703.667	332.111	a-rabbit	522.917	206.766	a-rabbit	504.333	111.621	a-rabbit	410.083	126.533	a-rabbit	359.583	149.724	a-rabbit	497.667	66.9726	a-rabbit	525.5	122.062	a-rabbit	224.583	59.1685	a-rabbit	748.833	47.9602	a-rabbit	459.5	82.8602	a-rabbit
[truncated: 44 more columns]

## Sheet: Array Heatmap
Peptide number	Name	KDM4C (TTP)	KDM5A (1)	KDM5A (3)	KDM5B (1)	KDM5B (3)	KDM7A	PHF2	PHF8	PHF13	PHF21A	PHF23	CHD4 (PPCC)	CHD5 (PCC)	CHD5 (PPCC)	ING1	ING2	ING3	ING4	ING5	DIDO1	TAF3	RAG2	MORC3 (CW)	BPTF (PB)	BAZ2B	DPF2 (PPC2W2)	AIRE (PP)	PHRF1 (RP)	TRIM66 (PB)	SP140L	MLL5
1	H3 (1-20)	0.43104	0.433123	0.493475	0.619773	0.546434	0.300415	0.568808	0.333129	0.57614	0.444894	0.58361	0.592481	0.744389	0.546152	0.54199	0.590839	0.45753	0.424973	0.330471	0.710436	0.284224	0.27856	0.42673	0.32616	0.438041	0.676719	0.400744	0.67003	0.711404	0.460987	0.545165
2	H3K9ac	0.431798	0.47425	0.600255	0.689936	0.579533	0.302985	0.618764	0.343712	0.581137	0.46205	0.535137	0.624735	0.834172	0.587492	0.525732	0.605867	0.448918	0.434587	0.328889	0.664184	0.356486	0.318355	0.516567	0.333881	0.473051	0.742849	0.405861	0.909558	0.831396	0.367387	0.536102
3	H3K9ac	0.433162	0.447944	0.628262	0.676116	0.565372	0.305061	0.5837	0.351687	0.573766	0.469954	0.545729	0.674831	0.752551	0.553518	0.564492	0.603603	0.433846	0.431909	0.331149	0.740911	0.305231	0.29977	0.517676	0.326817	0.463426	0.758945	0.389348	0.894897	0.730959	0.37448	0.526143
4	H3K4ac	0.426493	0.429048	0.417409	0.570517	0.472678	0.303578	0.602992	0.344939	0.595128	0.423965	0.547661	0.511037	0.719358	0.505713	0.513781	0.607411	0.451609	0.424486	0.328889	0.691916	0.248	0.231589	0.345903	0.331417	0.428176	0.663047	0.3833	0.441927	0.585669	0.306482	0.559307
5	H3K4ac + K14ac	0.505002	0.499815	0.497136	0.689582	0.562505	0.411625	0.521763	0.355521	0.628357	0.46187	0.568844	0.57464	0.86478	0.564793	0.503445	0.610087	0.514157	0.450894	0.344707	0.64684	0.291808	0.277114	0.432968	0.450678	0.837584	0.679143	0.494476	0.577875	0.649186	0.335263	0.54636
6	H3K9ac + K14ac	0.519097	0.556873	0.517823	0.914245	0.620276	0.43624	0.477357	0.384202	0.604122	0.539208	0.502435	0.673017	0.995783	0.60012	0.510444	0.593206	0.454947	0.473409	0.350356	0.625184	0.314931	0.286166	0.587273	0.365092	1	1	0.699035	1	0.911186	0.354097	0.539389
7	H3K4ac + K9ac	0.522279	0.496851	0.56795	0.680723	0.620711	0.424377	0.539972	0.373313	0.597626	0.461421	0.522536	0.558008	0.889267	0.562538	0.520241	0.617396	0.459576	0.456493	0.353519	0.634493	0.308311	0.275829	0.375433	0.382177	0.529596	0.697469	0.52541	0.661462	0.664091	0.349939	0.533911
8	H3K4ac + K9ac + K14ac	0.500909	0.47425	0.511458	0.705882	0.530362	0.354784	0.535978	0.350153	0.591755	0.450283	0.558407	0.574841	0.821385	0.545701	0.516581	0.600103	0.461729	0.441524	0.359281	0.645272	0.258251	0.256976	0.401636	0.417002	0.782603	0.73897	0.446447	0.553789	0.560372	0.335915	0.530525
10	H3K18ac	0.50682	0.494998	0.702419	0.714741	0.580141	0.360024	0.502809	0.346933	0.604872	0.473817	0.530885	0.574136	0.817576	0.574865	0.513135	0.588574	0.459361	0.437751	0.360411	0.654091	0.312218	0.272187	0.666297	0.339795	0.461742	0.813536	0.631934	0.900514	0.771913	0.377089	0.52206
11	H3K14ac + K18ac	0.5291	0.55502	0.671706	0.767541	0.650161	0.423883	0.477425	0.392485	0.598501	0.515225	0.507538	0.58099	0.872262	0.576819	0.514104	0.601441	0.45021	0.45418	0.354988	0.658011	0.337041	0.266295	0.487037	0.357043	0.81232	0.918452	1	0.870621	0.934022	0.426172	0.51957
12	H3K9ac + K18ac	0.522279	0.533901	0.537397	0.85932	0.65268	0.438711	0.492317	0.388344	0.614241	0.518908	0.517124	0.671807	1	0.589146	0.50506	0.608338	0.463344	0.467689	0.354536	0.674473	0.30068	0.308821	0.630112	0.348747	0.527911	0.853001	0.698686	0.944117	1	0.346107	0.545364
13	H3K4ac + K18ac	0.503637	0.489441	0.487588	0.673281	0.551038	0.417853	0.519529	0.355982	0.621861	0.473637	0.559412	0.562343	0.829139	0.55893	0.500108	0.60772	0.510927	0.455032	0.346966	0.666242	0.283074	0.29104	0.43588	0.372402	0.47654	0.650344	0.462379	0.522372	0.62888	0.327517	0.534608
14	H3K9ac + K14ac + K18ac	0.436799	0.46684	0.590229	0.587881	0.486926	0.31119	0.569891	0.367945	0.582511	0.465733	0.561422	0.642375	0.836213	0.523752	0.581288	0.619969	0.468726	0.443836	0.325613	0.776972	0.281603	0.278185	0.544156	0.348337	0.642685	0.89712	0.413769	0.865385	0.702926	0.346025	0.5367
15	H3K4ac + K14ac + K18ac	0.432707	0.408299	0.552355	0.582566	0.491964	0.304073	0.633994	0.353528	0.562648	0.432318	0.563278	0.573632	0.701537	0.518491	0.584841	0.624601	0.449995	0.443227	0.332279	0.775306	0.262205	0.262332	0.423264	0.384641	0.615977	0.693203	0.380975	0.50238	0.602762	0.332491	0.536899
16	H3K4ac + K9ac + K18ac	0.426493	0.440163	0.470401	0.587881	0.458344	0.302293	0.640967	0.332975	0.555528	0.42145	0.548821	0.540268	0.760033	0.514883	0.527885	0.613278	0.450318	0.431544	0.329906	0.681235	0.272915	0.250763	0.362817	0.364517	0.456449	0.604868	0.385626	0.51428	0.651101	0.299796	0.530027
17	H3K4ac + K9ac + K14ac + K18ac	0.429221	0.42312	0.428071	0.572998	0.469377	0.302096	0.61213	0.320706	0.570643	0.427198	0.55516	0.582905	0.712284	0.508419	0.559755	0.610499	0.469911	0.431788	0.329454	0.708378	0.258067	0.24123	0.358103	0.359343	0.563041	0.659556	0.378184	0.462871	0.656092	0.30958	0.55363
18	H3K4me3	0.457866	0.418674	0.678071	0.566619	0.478412	0.323448	0.805117	0.452607	0.585884	0.423785	0.678005	0.528072	0.682628	0.516687	0.638566	0.68842	0.487566	0.45126	0.349339	0.777462	0.36784	0.375663	0.587828	0.35384	0.424928	0.59585	0.385394	0.465632	0.621975	0.301834	0.667961
19	H3K4me3 + K9ac	0.582904	0.467951	0.929981	0.702693	0.744766	0.455615	0.910648	0.607669	0.747658	0.438157	0.846618	0.618486	0.787512	0.561185	0.818152	0.873803	0.81645	0.630522	0.424133	0.93856	0.736554	0.873547	0.777624	0.601232	0.476781	0.710753	0.406791	0.61329	0.660263	0.344558	0.831292
20	H3K4me3 + K14ac	0.598969	0.460911	0.889243	0.734585	0.792112	0.4569	0.953225	0.646779	0.815615	0.415521	0.863239	0.617276	0.740443	0.551864	0.92022	0.975708	0.926149	0.650359	0.427522	1	0.736324	0.948369	0.869125	0.840082	0.612729	0.749539	0.399465	0.600248	0.634623	0.344639	0.833582
21	H3K4me3 + K18ac	0.651864	0.445721	0.974698	0.726081	0.859873	0.497331	1	0.679141	0.812992	0.438786	1	0.624131	0.810638	0.553217	1	0.990221	0.749166	0.673969	0.487403	0.992357	0.720465	0.697285	0.872314	0.712526	0.448628	0.717541	0.418304	0.744383	0.638999	0.361435	0.868539
22	H3K4me3 + K9ac + K14ac	0.702334	0.507595	0.954647	0.767541	0.78438	0.863187	0.756245	0.87638	0.76802	0.481362	0.859219	0.592682	0.810774	0.593656	0.843777	0.896243	0.756594	0.616162	0.540617	0.928858	0.661488	0.764448	0.948011	0.715565	0.668311	0.743237	0.490522	0.635091	0.662382	0.348227	1
23	H3K4me3 + K9ac + K18ac	0.77478	0.500926	0.919001	0.710843	0.906698	1	0.712719	1	0.817864	0.482529	0.842366	0.56456	0.845463	0.60463	0.861542	0.877612	0.825277	0.690885	0.490453	0.907104	0.782477	0.890204	0.894912	0.765503	0.537055	0.728013	0.529713	0.617384	0.73718	0.354342	0.908475
24	H3K4me3 + K14ac + K18ac	0.86799	0.514635	0.942393	0.83168	0.972895	0.791914	0.829012	0.994325	0.914553	0.49241	0.918284	0.598629	0.849816	0.615304	0.927433	0.907977	1	0.844834	0.66806	0.95659	1	1	0.987661	1	0.664461	0.770484	0.561112	0.628522	0.70908	0.370893	0.919729
25	H3K4me3 + K9ac + K14ac + K18ac	0.646256	0.498333	0.990929	0.748051	0.833898	0.556742	0.787315	0.750153	0.782886	0.4925	0.837341	0.574539	0.861788	0.593055	0.778747	0.8772	0.855851	0.625046	0.471585	0.912592	0.657396	0.874618	1	0.761889	0.619586	0.765248	0.486452	0.58949	0.600438	0.36274	0.935963
26	H3T3p + K4me3 + K9ac + K14ac + K18ac	0.46696	0.450167	0.457193	0.647059	0.463122	0.345591	0.534421	0.336503	0.621237	0.450912	0.562659	0.582703	0.796218	0.546302	0.571598	0.620998	0.49198	0.449799	0.35544	0.752082	0.27126	0.250121	0.427839	0.343491	0.486526	0.664307	0.430399	0.473819	0.626487	0.32605	0.566079
27	H3T3p + K4me3	0.470597	0.462023	0.582591	0.660879	0.516289	0.329478	0.590469	0.366871	0.619988	0.460343	0.529494	0.62403	0.78207	0.548106	0.558786	0.663201	0.47637	0.471583	0.353293	0.691622	0.295348	0.267152	0.555941	0.349979	0.46078	0.686609	0.39679	0.44326	0.598865	0.324582	0.541181
28	H3R2me2a + T3p + K4me3 + K9ac + K14ac + K18ac	0.462413	0.456095	0.473743	0.652374	0.446269	0.325227	0.623638	0.376994	0.593254	0.433217	0.551836	0.601048	0.736907	0.537432	0.591947	0.604117	0.470449	0.454424	0.344594	0.763351	0.255447	0.256869	0.434632	0.346858	0.471848	0.701833	0.414002	0.469726	0.577533	0.344395	0.539189
29	H3R2me2a + T3p + K4me3	0.469536	0.443498	0.51289	0.60489	0.535053	0.330467	0.635078	0.394172	0.617489	0.429803	0.523773	0.604375	0.763434	0.540289	0.567399	0.591251	0.497362	0.457223	0.352503	0.749633	0.271996	0.252745	0.478996	0.359754	0.442974	0.686997	0.423421	0.495526	0.644537	0.354097	0.546758
30	H3R2me2a + K4me3	0.618066	0.498703	0.844367	0.731751	0.623056	0.571174	0.64381	0.619479	0.689319	0.498877	0.64484	0.596311	0.842879	0.591251	0.576658	0.686876	0.563785	0.475843	0.400407	0.80049	0.367427	0.448985	0.811867	0.414292	0.486165	0.676331	0.482614	0.45735	0.647682	0.348797	0.748133
32	H3K4me2	0.598363	0.502779	0.685073	0.656627	0.632265	0.527086	0.54735	0.507362	0.684447	0.496721	0.613452	0.585223	0.835941	0.602075	0.600991	0.653937	0.531489	0.522332	0.398486	0.682901	0.384113	0.388785	0.629696	0.378809	0.523099	0.708426	0.531806	0.522753	0.678107	0.361517	0.597152
33	H3K4me2 + K9ac + K14ac + K18ac	0.566838	0.519081	0.684755	0.708009	0.625923	0.466291	0.643877	0.638344	0.674703	0.494027	0.658137	0.593186	0.868997	0.595159	0.643411	0.730314	0.583593	0.545211	0.441532	0.79608	0.450308	0.463071	0.720089	0.488131	0.607676	0.768642	0.557274	0.599581	0.621291	0.365838	0.617369
34	H3K4me1	0.534101	0.492405	0.622215	0.694897	0.610373	0.370008	0.5242	0.399693	0.654466	0.491691	0.578972	0.581796	0.860291	0.59531	0.551034	0.60597	0.526537	0.488499	0.38651	0.64292	0.299761	0.306465	0.583391	0.363778	0.499519	0.719189	0.501803	0.670126	0.624504	0.368447	0.542775
35	H3K4me1 + K9ac + K14ac + K18ac	0.528342	0.506113	0.581954	0.697378	0.593693	0.373468	0.527516	0.439264	0.645597	0.484236	0.599536	0.574236	0.87199	0.590198	0.561585	0.63788	0.535795	0.48424	0.390916	0.675551	0.296129	0.288147	0.65576	0.378316	0.612488	0.836226	0.490173	0.690118	0.613907	0.369588	0.547356
36	H3S10p	0.540164	0.514635	0.471674	0.698086	0.521675	0.408363	0.486293	0.412883	0.645971	0.505434	0.541322	0.600343	0.863828	0.599519	0.532515	0.60597	0.487781	0.488865	0.396565	0.662224	0.350372	0.274061	0.487176	0.368378	0.510948	0.701348	0.711827	0.571401	0.76405	0.376763	0.54158
37	H3K4ac + K9ac + S10p + K14ac + K18ac	0.542134	0.504631	0.418842	0.647768	0.481887	0.469751	0.473093	0.389877	0.64822	0.491871	0.53305	0.582199	0.844647	0.594107	0.531331	0.577869	0.482291	0.493489	0.38877	0.675257	0.270065	0.254084	0.376681	0.368871	0.588908	0.693785	0.52948	0.428979	0.678586	0.359723	0.555024
38	H3K4me3 + S10p	0.641558	0.49611	0.934278	0.736712	0.632612	0.694444	0.692615	0.729755	0.696814	0.49241	0.705064	0.597924	0.823017	0.597114	0.739879	0.790221	0.597373	0.511257	0.452039	0.808819	0.44971	0.512774	0.897407	0.476304	0.488811	0.67284	0.486452	0.496097	0.638657	0.35157	0.869933
39	H3K4me3 + K9ac + S10p + K14ac + K18ac	0.4806	0.445721	0.660567	0.627923	0.572496	0.409648	0.877682	0.542945	0.628232	0.428186	0.599304	0.577966	0.774725	0.540439	0.666021	0.709727	0.520939	0.475113	0.364366	0.918765	0.41174	0.418403	0.557466	0.433676	0.466434	0.692912	0.4197	0.479341	0.627991	0.358744	0.731501
40	H3R2me2a + K4me3 + S10p	0.487269	0.456836	0.706238	0.681432	0.519242	0.368723	0.806674	0.529294	0.627108	0.439235	0.595207	0.59873	0.740988	0.545099	0.62963	0.678847	0.499085	0.469758	0.349678	0.899363	0.34527	0.465803	0.691391	0.395975	0.443696	0.717929	0.416211	0.477628	0.590455	0.355972	0.647545
41	H3R2me2a + K4me3 + K9ac + S10p + K14ac + K18ac	0.472264	0.46017	0.60105	0.651311	0.483624	0.360123	0.70947	0.441718	0.638851	0.452618	0.545651	0.623727	0.792545	0.547956	0.545866	0.656408	0.49747	0.460387	0.35013	0.894855	0.408523	0.377698	0.541106	0.388747	0.493744	0.677688	0.404698	0.446973	0.540613	0.322381	0.625037
42	H3K9me3	0.466505	0.457577	0.563017	0.671155	0.515594	0.345789	0.516821	0.323313	0.629107	0.46169	0.566525	0.591674	0.82397	0.552616	0.559109	0.590118	0.491011	0.449312	0.353519	0.753748	0.279949	0.254245	0.455289	0.346448	0.469923	0.702705	0.464473	0.759615	0.705183	0.330534	0.567374
43	H3K4ac + K9me3 + K14ac + K18ac	0.428918	0.422749	0.429504	0.591425	0.449222	0.302491	0.584377	0.335736	0.572142	0.464834	0.57874	0.559117	0.723847	0.512026	0.540375	0.610396	0.454839	0.426068	0.331601	0.741401	0.253287	0.243426	0.347012	0.339384	0.497233	0.665471	0.380509	0.476485	0.623479	0.317326	0.55851
44	H3K4me2 + K9ac + K18ac	0.449227	0.420156	0.719924	0.594968	0.577448	0.318802	0.813511	0.474847	0.589257	0.438157	0.682644	0.534724	0.709835	0.525256	0.650947	0.712918	0.519216	0.46708	0.351147	0.823518	0.400432	0.392695	0.658117	0.383326	0.448147	0.634636	0.395279	0.593107	0.639751	0.307949	0.592073
45	H3K4me1 + K9ac + K18ac	0.429373	0.42312	0.575748	0.590716	0.496568	0.309609	0.589792	0.378374	0.570394	0.439235	0.528566	0.581695	0.686709	0.517589	0.611865	0.635512	0.455808	0.450164	0.333409	0.747085	0.280408	0.273472	0.503535	0.335934	0.431906	0.702027	0.381672	0.607483	0.606249	0.338443	0.53899
47	H3R2me2a	0.437405	0.422749	0.49809	0.523742	0.468161	0.307335	0.548568	0.34908	0.592879	0.468427	0.503904	0.645903	0.792409	0.517739	0.549849	0.600412	0.474324	0.44201	0.327082	0.699167	0.273605	0.246478	0.434493	0.332649	0.418551	0.650732	0.395279	0.515994	0.567961	0.356869	0.522259
48	H3R2me2a + K4ac + K9ac + K14ac + K18ac	0.498788	0.491664	0.404997	0.645287	0.492399	0.404705	0.478305	0.353528	0.602873	0.473278	0.540549	0.556194	0.835941	0.557126	0.488049	0.597633	0.500915	0.448461	0.342221	0.658501	0.262434	0.258958	0.369749	0.355072	0.518407	0.63066	0.480986	0.407845	0.593395	0.328088	0.533313
50	H3R2me2a + K4me3 + K9ac + K14ac + K18ac	0.578963	0.480919	0.676321	0.701984	0.671445	0.727165	0.706085	0.675767	0.63223	0.471122	0.592733	0.570406	0.825058	0.546452	0.57149	0.688935	0.519001	0.482171	0.368207	0.938462	0.417257	0.525521	0.697352	0.499138	0.560395	0.652962	0.526922	0.414699	0.635512	0.32768	0.769346
51	H3R2me1 + K4me3	0.662625	0.48907	0.756684	0.710135	0.641734	0.644227	0.623232	0.551074	0.685072	0.472649	0.658678	0.534422	0.789008	0.549759	0.622308	0.693361	0.524922	0.476816	0.361541	0.75316	0.437529	0.513095	0.558991	0.404517	0.481593	0.645011	0.525061	0.446116	0.573021	0.355809	0.684792
52	H3R2me1 + K4me3 + K9ac + K14ac + K18ac	0.602152	0.477214	1	0.699858	0.603336	0.497726	0.765857	0.711043	0.657464	0.457648	0.774256	0.533817	0.763706	0.553367	0.632106	0.754195	0.545915	0.47353	0.386058	0.936894	0.397168	0.584811	0.79634	0.497002	0.524182	0.701639	0.434237	0.459444	0.537946	0.336323	0.779803
53	H3Cit2	0.424674	0.420526	0.428867	0.560241	0.428807	0.295374	0.575442	0.322546	0.574766	0.425222	0.516351	0.5317	0.695007	0.515484	0.516258	0.588677	0.443105	0.43264	0.325387	0.67075	0.269514	0.23882	0.393179	0.330678	0.427936	0.599825	0.396558	0.487909	0.624641	0.31545	0.525645
54	H3Cit2 + K4me3	0.435132	0.419415	0.65818	0.589298	0.48458	0.342922	0.747648	0.41181	0.582886	0.436001	0.562428	0.561738	0.67501	0.515634	0.578165	0.636541	0.449779	0.435804	0.33081	0.852131	0.310839	0.354989	0.542493	0.334374	0.424326	0.684185	0.383766	0.446592	0.536989	0.346841	0.655214
55	H3Cit2 + K4me3 + K9ac + K14ac + K18ac	0.432707	0.420897	0.523552	0.531892	0.482669	0.342724	0.745143	0.407209	0.590256	0.488098	0.531349	0.600847	0.715413	0.514432	0.56643	0.623469	0.477123	0.437629	0.326969	0.849388	0.287028	0.348937	0.487453	0.345051	0.483037	0.683215	0.396441	0.430312	0.557022	0.355075	0.633104
56	H3Cit2 + K4ac + K9ac + K14ac + K18ac	0.498484	0.476102	0.373647	0.645996	0.522109	0.375741	0.465038	0.350767	0.611493	0.455313	0.529803	0.584921	0.825874	0.55442	0.501077	0.596191	0.498224	0.465985	0.341995	0.633317	0.246116	0.245996	0.345765	0.344148	0.524062	0.616794	0.504594	0.402704	0.589908	0.332491	0.526242
57	H3T3p	0.521067	0.496851	0.391311	0.671864	0.50708	0.452155	0.434035	0.351994	0.593379	0.476601	0.491148	0.571918	0.820569	0.549008	0.509582	0.579825	0.448272	0.460144	0.35431	0.640176	0.297141	0.233303	0.378622	0.336838	0.468961	0.670998	0.539249	0.403656	0.631273	0.333225	0.537795
58	H4 (1-23)	0.513944	0.486847	0.456556	0.7073	0.483537	0.401938	0.478373	0.369939	0.624984	0.460343	0.529957	0.552162	0.772004	0.571407	0.495909	0.587545	0.472494	0.442376	0.361767	0.618912	0.384251	0.283756	0.389158	0.341602	0.467036	0.735189	0.485405	0.531988	0.728839	0.381411	0.533712
59	H4K5ac + K8ac + K12ac + K16ac	0.536829	0.489441	0.410567	0.719702	0.502476	0.472618	0.44297	0.360429	0.598001	0.465733	0.48017	0.558512	0.83458	0.553367	0.487834	0.572002	0.439122	0.455519	0.371032	0.610583	0.272869	0.239784	0.374601	0.417823	0.536935	0.650829	0.564601	0.436024	0.6818	0.349368	0.532218
60	H3R2me2a + K4me2	0.62231	0.486476	0.71133	0.72112	0.84858	0.513543	0.603601	0.63773	0.725297	0.468068	0.610823	0.633908	0.878112	0.577571	0.529716	0.664436	0.556142	0.510527	0.366512	0.731994	0.445849	0.611644	0.697075	0.380205	0.493142	0.635121	0.530992	0.507902	0.708054	0.380677	0.595359
61	H3R2me2s + K4me2	0.562898	0.476102	0.716741	0.754429	0.725046	0.425563	0.596967	0.581288	0.689694	0.463936	0.629842	0.58351	0.807373	0.56359	0.53736	0.656305	0.551513	0.466594	0.360637	0.735228	0.400018	0.499223	0.798697	0.36731	0.454042	0.625521	0.469124	0.471439	0.646452	0.33934	0.579424
62	H3R2me1 + K4me2	0.4903	0.446462	0.675525	0.60241	0.630788	0.344009	0.669871	0.468405	0.685946	0.482619	0.692926	0.611531	0.873895	0.541942	0.615848	0.678024	0.538271	0.477547	0.352164	0.762273	0.495449	0.545605	0.632053	0.36345	0.444899	0.713275	0.393418	0.553694	0.658895	0.380351	0.577034
63	H3Cit2 + K4me2	0.453319	0.443868	0.690165	0.6545	0.686734	0.332543	0.71651	0.475767	0.627233	0.450732	0.586394	0.567483	0.775949	0.532772	0.590224	0.632939	0.4571	0.453085	0.341204	0.727291	0.477889	0.601093	0.748232	0.338727	0.449952	0.683894	0.388301	0.488385	0.681663	0.366001	0.574345
65	H3K4N3	0.54077	0.51093	0.61028	0.670801	0.540874	0.370996	0.499018	0.382669	0.650344	0.518638	0.644221	0.568491	0.85485	0.601473	0.55491	0.609985	0.518786	0.468784	0.39182	0.69074	0.269698	0.265813	0.470817	0.359754	0.495669	0.65655	0.501337	0.6012	0.577191	0.366979	0.536401
66	H4K5ac	0.444832	0.437199	0.422979	0.632884	0.46651	0.317418	0.535301	0.334356	0.601249	0.436001	0.542095	0.56335	0.730105	0.526909	0.538652	0.587854	0.474432	0.438846	0.344707	0.670064	0.307943	0.257779	0.339249	0.345133	0.44141	0.65335	0.394348	0.427171	0.688773	0.345944	0.567573
67	H4K8ac	0.44756	0.439793	0.432845	0.633948	0.496221	0.31465	0.535436	0.326227	0.610493	0.443097	0.563046	0.572523	0.731601	0.538184	0.529393	0.579413	0.461621	0.439698	0.343577	0.687114	0.321366	0.274972	0.350478	0.339548	0.431665	0.673325	0.399232	0.460491	0.698619	0.369507	0.561797
68	H4K12ac	0.4515	0.455724	0.514959	0.65202	0.552254	0.328292	0.588168	0.380368	0.606746	0.429085	0.562737	0.5569	0.832132	0.542844	0.548342	0.647658	0.47088	0.458562	0.347531	0.746693	0.371242	0.3243	0.440177	0.395893	0.483518	0.666828	0.402489	0.475248	0.788322	0.365267	0.628623
69	H4K16ac	0.453622	0.45276	0.51846	0.62686	0.555816	0.331653	0.596629	0.388957	0.59263	0.445612	0.568148	0.577059	0.821521	0.541792	0.584841	0.654246	0.461191	0.468297	0.348661	0.793239	0.366875	0.347919	0.465132	0.359261	0.478465	0.708038	0.378416	0.501238	0.737864	0.359315	0.608007
70	H4K5ac + K12ac	0.47575	0.447203	0.509707	0.676825	0.481279	0.330565	0.574629	0.385429	0.63173	0.482619	0.556088	0.585022	0.855258	0.53202	0.573428	0.647967	0.495748	0.463916	0.360524	0.80343	0.366002	0.311606	0.41342	0.414045	0.440929	0.731601	0.377137	0.437452	0.657664	0.376845	0.604721
71	H4K8ac + K16ac	0.529251	0.475361	0.431413	0.682495	0.5546	0.410439	0.508631	0.369632	0.628232	0.452708	0.56838	0.557202	0.823289	0.561485	0.510013	0.601441	0.503391	0.460144	0.350469	0.843704	0.310012	0.285095	0.418827	0.407721	0.548484	0.653738	0.482963	0.421458	0.674552	0.346514	0.58281
72	H4K5ac + K8ac + K12ac	0.54365	0.491664	0.401337	0.67399	0.556772	0.492586	0.472619	0.379448	0.604747	0.477859	0.522227	0.62282	0.872398	0.558178	0.477929	0.605558	0.456239	0.490812	0.361315	0.665948	0.317735	0.289701	0.400527	0.439343	0.560876	0.668574	0.532271	0.439928	0.715575	0.374643	0.596156
73	H4R3me2a	0.558654	0.489811	0.530395	0.675408	0.620624	0.596777	0.497597	0.390951	0.644472	0.469595	0.54024	0.543998	0.824242	0.560132	0.532084	0.658569	0.48832	0.48424	0.406056	0.710338	0.392204	0.380269	0.393179	0.388583	0.539942	0.668089	0.532736	0.437928	0.66498	0.367631	0.64625
74	H4R3me2s	0.512883	0.476473	0.648791	0.704465	0.552167	0.477363	0.506735	0.458129	0.614491	0.451002	0.619946	0.555992	0.807781	0.55472	0.51475	0.63438	0.498008	0.462091	0.374082	0.758256	0.350188	0.376038	0.467073	0.385051	0.53513	0.722777	0.46203	0.469345	0.614043	0.348145	0.633602
75	H4R3me1	0.558806	0.513894	0.57161	0.72112	0.626879	0.440886	0.516821	0.469325	0.676202	0.493667	0.639969	0.58734	0.816215	0.605382	0.551572	0.638394	0.527721	0.513935	0.404474	0.791867	0.402225	0.399871	0.525579	0.432772	0.521415	0.723359	0.531806	0.503046	0.680227	0.377089	0.638084
76	H4S1p + R3me2a	0.570931	0.529826	0.549491	0.731396	0.692555	0.484974	0.551073	0.440031	0.704934	0.496362	0.626517	0.621308	0.90804	0.616957	0.556848	0.637777	0.549898	0.574297	0.416337	0.816071	0.562195	0.459054	0.553722	0.45922	0.588186	0.732377	0.642168	0.506188	0.772118	0.429352	0.634797
77	H4S1p + R3me2s	0.570931	0.507966	0.527371	0.734231	0.624707	0.535785	0.513978	0.408129	0.698563	0.514506	0.573869	0.624332	0.943545	0.612147	0.547158	0.642717	0.522123	0.528782	0.41645	0.740911	0.439046	0.418564	0.509219	0.412485	0.545958	0.726365	0.579719	0.478104	0.877547	0.393477	0.678916
78	H4S1p + R3me1	0.560624	0.510189	0.602482	0.713678	0.605682	0.489522	0.512151	0.459202	0.691068	0.49771	0.598608	0.580587	0.842334	0.608539	0.5323	0.671024	0.558187	0.5014	0.424698	0.806075	0.475637	0.400461	0.51116	0.422259	0.53922	0.704839	0.484475	0.475152	0.682552	0.370567	0.700627
79	H4R3me2a + K5ac + K8ac + K12ac + K16ac + K20ac	0.496211	0.467581	0.519892	0.647413	0.522717	0.353104	0.617139	0.389724	0.634978	0.449295	0.57557	0.609011	0.798259	0.556825	0.603252	0.622645	0.513618	0.483388	0.367529	0.825184	0.284959	0.312463	0.423957	0.473265	0.476059	0.714535	0.418188	0.512947	0.630863	0.360946	0.616472
80	H4R3me2s + K5ac + K8ac + K12ac + K16ac + K20ac	0.495756	0.4598	0.529122	0.671864	0.488663	0.347766	0.618832	0.384049	0.607121	0.447229	0.575802	0.589054	0.775541	0.559531	0.588717	0.66176	0.492303	0.476816	0.371145	0.851935	0.282017	0.30925	0.428116	0.483039	0.489052	0.695433	0.44447	0.488385	0.623137	0.344884	0.588786
81	H4R3me1 + K5ac + K8ac + K12ac + K16ac + K20ac	0.507426	0.498703	0.475812	0.711906	0.476414	0.35518	0.526163	0.379755	0.625359	0.450642	0.558717	0.578772	0.837573	0.566747	0.551572	0.643644	0.504898	0.484362	0.367642	0.777364	0.296359	0.336833	0.380563	0.441314	0.486405	0.695142	0.448075	0.458111	0.636948	0.330616	0.566079
82	H4K20me3	0.4903	0.482401	0.436665	0.639617	0.463557	0.374555	0.553374	0.35046	0.626733	0.478936	0.542945	0.572825	0.87063	0.564642	0.558463	0.598559	0.493702	0.46708	0.361202	0.75022	0.302841	0.263778	0.370304	0.351869	0.467878	0.70959	0.455053	0.467536	0.690278	0.339095	0.577433
83	H4K20me2	0.542134	0.511671	0.456556	0.680723	0.517331	0.371985	0.493603	0.381902	0.64872	0.478487	0.5816	0.577865	0.842742	0.600872	0.540805	0.585486	0.513834	0.468297	0.390464	0.679275	0.283488	0.266295	0.392763	0.366817	0.507579	0.671095	0.497151	0.464871	0.59025	0.371464	0.537397
84	H4K20me1	0.553349	0.537607	0.45035	0.677888	0.557901	0.415777	0.482502	0.375613	0.654216	0.503099	0.536993	0.590565	0.852401	0.602826	0.530146	0.597941	0.483475	0.495923	0.392724	0.64978	0.349131	0.259011	0.393318	0.366324	0.518527	0.669349	0.562507	0.444212	0.608711	0.3819	0.52923
85	H4K12ac + K16ac + K20me3	0.550773	0.500556	0.409612	0.652729	0.503779	0.450178	0.470453	0.356288	0.652342	0.519986	0.512949	0.612337	0.909672	0.601173	0.530362	0.581163	0.48692	0.510527	0.393289	0.640764	0.267445	0.252477	0.402745	0.364682	0.553176	0.710947	0.586812	0.438595	0.653357	0.368039	0.561398
86	H4K12ac + K16ac + K20me2	0.536981	0.499444	0.50923	0.689936	0.517158	0.417952	0.460435	0.38773	0.65609	0.48235	0.561809	0.567584	0.822881	0.604931	0.524117	0.608852	0.526429	0.475599	0.405039	0.726213	0.292222	0.28097	0.407597	0.393593	0.502166	0.654611	0.491336	0.449829	0.609326	0.357684	0.583408
87	H4K12ac + K16ac + K20me1	0.426948	0.417562	0.451941	0.546067	0.415081	0.303183	0.551614	0.340798	0.567146	0.425492	0.529107	0.547425	0.676507	0.514281	0.571598	0.597838	0.450964	0.43337	0.334538	0.718667	0.251126	0.22934	0.33093	0.328296	0.421078	0.662465	0.383998	0.429646	0.540681	0.345944	0.557215
88	H4K12ac + K16ac	0.424977	0.417192	0.419478	0.561658	0.42872	0.305358	0.53327	0.33635	0.582011	0.454684	0.504986	0.571515	0.70453	0.516687	0.542313	0.589707	0.468403	0.448582	0.324596	0.681235	0.250069	0.232178	0.336892	0.320739	0.416506	0.655483	0.395511	0.42936	0.560851	0.356461	0.525346
89	H3K4me3 + R8me2s + K9me3	0.484692	0.429048	0.716582	0.580794	0.561376	0.375148	0.873892	0.513804	0.632979	0.426659	0.663471	0.520814	0.714325	0.518491	0.748923	0.784045	0.538809	0.462699	0.381878	0.80196	0.381401	0.451609	0.555941	0.386612	0.429259	0.656453	0.377951	0.461634	0.606591	0.319283	0.703715
90	H3.3 (15-41)	0.487572	0.46684	0.457034	0.609851	0.506125	0.343614	0.600555	0.366564	0.6406	0.485314	0.536838	0.603367	0.780438	0.562989	0.577412	0.597221	0.505221	0.478155	0.363801	0.792651	0.28597	0.279685	0.380286	0.369692	0.451035	0.723844	0.418886	0.472106	0.621564	0.373094	0.579922
91	H3.3K18me3	0.490755	0.460911	0.507161	0.661233	0.45817	0.340352	0.593109	0.372546	0.611618	0.484506	0.546656	0.595706	0.799075	0.560734	0.577196	0.61719	0.4782	0.467324	0.367868	0.805488	0.286614	0.27224	0.410647	0.362875	0.464028	0.719868	0.450052	0.507426	0.606454	0.362087	0.565183
93	H3.3K36me3	0.499545	0.49648	0.453055	0.701984	0.478673	0.360518	0.546402	0.361196	0.63985	0.474535	0.531968	0.590868	0.840158	0.564943	0.535853	0.625013	0.49747	0.470731	0.366173	0.741205	0.287212	0.268009	0.375295	0.354333	0.475818	0.700572	0.45703	0.482483	0.631683	0.344884	0.548252
95	H3.3K18me3 + K36me3	0.492422	0.469063	0.446531	0.662296	0.514291	0.371985	0.546673	0.343865	0.630481	0.488278	0.572864	0.595605	0.85485	0.566747	0.569552	0.61019	0.49747	0.46416	0.368998	0.756296	0.291533	0.256762	0.378761	0.360493	0.483157	0.721129	0.466217	0.506093	0.662724	0.33885	0.575242
96	H3.3K4me3 + R8me2a + K9me3	0.486663	0.418303	0.794876	0.59107	0.548779	0.366746	0.917891	0.559969	0.613991	0.419923	0.651179	0.545308	0.71242	0.516837	0.769488	0.756871	0.557111	0.476695	0.373178	0.851739	0.454399	0.48578	0.642451	0.387762	0.437079	0.595947	0.387487	0.459349	0.638452	0.314309	0.777911
99	H4 (11-27)	0.489542	0.472397	0.423138	0.65202	0.478586	0.374259	0.545116	0.346779	0.630106	0.489895	0.564747	0.603165	0.833492	0.564642	0.554264	0.60247	0.500054	0.468176	0.364366	0.739343	0.282707	0.254405	0.363233	0.351786	0.486646	0.705032	0.4611	0.456493	0.636674	0.342682	0.575142
100	H3 (74-84) N-ac	0.494998	0.491293	0.483291	0.700921	0.483885	0.352115	0.532932	0.366411	0.617989	0.473457	0.540704	0.601955	0.81948	0.561335	0.55857	0.641894	0.502745	0.471097	0.366851	0.710142	0.284453	0.267099	0.401081	0.354908	0.469803	0.668574	0.466101	0.444783	0.604335	0.354505	0.535305
101	H3K79me3	0.487724	0.453872	0.475652	0.6382	0.440188	0.337287	0.581195	0.368098	0.604247	0.478218	0.531813	0.58855	0.76697	0.55442	0.587748	0.608646	0.476155	0.460509	0.365608	0.735816	0.259355	0.247496	0.385554	0.356715	0.458013	0.699796	0.452494	0.481055	0.557022	0.358174	0.538492
102	H3K79me2	0.483783	0.4598	0.453374	0.603827	0.467379	0.339561	0.580248	0.369325	0.64035	0.470134	0.532586	0.597823	0.784111	0.556825	0.579996	0.581163	0.519755	0.473165	0.360185	0.71514	0.266066	0.256119	0.378206	0.36386	0.447185	0.70193	0.424003	0.473248	0.602899	0.365022	0.55124
103	H3K79me1	0.542437	0.508336	0.574475	0.694189	0.512293	0.422005	0.440263	0.407822	0.661087	0.493308	0.560881	0.579679	0.82533	0.603127	0.524225	0.611734	0.526752	0.472435	0.40052	0.78197	0.292314	0.282738	0.430057	0.383573	0.495789	0.650053	0.502849	0.447829	0.606523	0.355809	0.608306
104	H3 (74-84)	0.5485	0.505743	0.42648	0.625443	0.514204	0.451068	0.483923	0.364877	0.658463	0.505524	0.521144	0.610322	0.853625	0.60433	0.527024	0.598765	0.489181	0.505902	0.397695	0.679569	0.27457	0.259708	0.396506	0.363121	0.5314	0.687385	0.583556	0.435834	0.638794	0.363881	0.567374
125	H3T3p	0.564565	0.535013	0.493475	0.684975	0.563114	0.425563	0.555134	0.427454	0.674079	0.523668	0.574952	0.658603	0.842334	0.624474	0.592916	0.619557	0.530628	0.537301	0.415772	0.780794	0.311253	0.277168	0.488562	0.387844	0.525265	0.719577	0.547971	0.54246	0.65575	0.388178	0.588786
126	H3.3K36me1	0.370264	0.352723	0.371897	0.548193	0.41734	0.28875	0.461856	0.282515	0.48807	0.368993	0.451566	0.504385	0.620596	0.42288	0.484927	0.592898	0.372699	0.359499	0.258841	0.601764	0.225522	0.204756	0.300014	0.268172	0.358037	0.598274	0.346785	0.335396	0.507589	0.301427	0.477243
129	H3K9me2 + K27me2	0.546075	0.500926	0.464513	0.670801	0.495352	0.386714	0.485616	0.372086	0.654966	0.496183	0.54913	0.614958	0.830499	0.606434	0.522287	0.606691	0.521046	0.493611	0.386397	0.66487	0.275719	0.263939	0.384999	0.371335	0.494947	0.627267	0.515758	0.445449	0.603583	0.364207	0.527438
132	H3K4me3 + K9me3	0.562898	0.486847	0.622215	0.636782	0.550604	0.406287	0.650105	0.471166	0.65609	0.492679	0.593351	0.568088	0.784519	0.589296	0.667743	0.711168	0.538486	0.484727	0.409106	0.75561	0.350097	0.359006	0.518924	0.380616	0.490496	0.71085	0.477497	0.503427	0.570149	0.379535	0.67085
133	H3K9me2	0.413459	0.374954	0.573679	0.552091	0.512379	0.37159	0.598186	0.391564	0.539913	0.417677	0.619095	0.575244	0.742076	0.428292	0.610896	0.711271	0.455593	0.400146	0.27624	0.69074	0.300359	0.331584	0.495494	0.305791	0.354307	0.624939	0.445517	0.512186	0.555928	0.311374	0.553929
134	H3K9me1	0.506062	0.483512	0.473902	0.680014	0.494918	0.39828	0.456915	0.349387	0.594004	0.497889	0.505682	0.617075	0.855802	0.558479	0.493432	0.578281	0.487566	0.46562	0.34369	0.641548	0.256091	0.252638	0.44905	0.345873	0.474615	0.687094	0.569369	0.647944	0.642212	0.342682	0.540683
135	H3K4me1 + K18ac	0.527887	0.507225	0.541216	0.708717	0.605247	0.480822	0.469099	0.417638	0.608994	0.493488	0.542404	0.610523	0.840566	0.552465	0.521102	0.614925	0.460329	0.474991	0.360185	0.704949	0.351016	0.287023	0.534729	0.34768	0.483397	0.701348	0.606698	0.587014	0.740667	0.349205	0.608306
136	H3T11p	0.585935	0.554279	0.621579	0.699858	0.569108	0.479439	0.470791	0.443558	0.643473	0.530495	0.547661	0.613648	0.866005	0.612297	0.568798	0.62316	0.503714	0.517585	0.393628	0.666634	0.377034	0.274918	0.675031	0.376099	0.521174	0.723553	0.695313	0.559025	0.67674	0.377905	0.540285
137	H3K18me3	0.524856	0.493516	0.505092	0.700567	0.48458	0.423586	0.415555	0.369632	0.581012	0.477679	0.496482	0.53039	0.822881	0.552766	0.514212	0.590427	0.43966	0.46063	0.346063	0.621754	0.276133	0.243158	0.424095	0.331992	0.483037	0.696887	0.683452	0.577209	0.576781	0.366001	0.520665
138	H3K18me2	0.507578	0.485365	0.560948	0.731042	0.482756	0.349545	0.422257	0.331442	0.581512	0.494386	0.516351	0.530692	0.756224	0.547956	0.50969	0.595471	0.44698	0.435317	0.356457	0.613131	0.264227	0.240266	0.431998	0.333963	0.482315	0.712984	0.592976	0.654989	0.548339	0.354668	0.511304
139	H3K18me1	0.505002	0.478696	0.587046	0.67966	0.496655	0.343515	0.48812	0.343252	0.594379	0.45702	0.538616	0.543494	0.772412	0.549158	0.508936	0.599382	0.456346	0.443227	0.356683	0.631161	0.252	0.249424	0.454735	0.339713	0.442613	0.705905	0.497383	0.666794	0.553398	0.352792	0.514491
140	H3R8me1	0.494544	0.466099	0.511139	0.677888	0.484319	0.335904	0.483314	0.335429	0.597002	0.442468	0.539698	0.560024	0.741124	0.544949	0.491817	0.600721	0.455377	0.448095	0.355779	0.630573	0.259447	0.244711	0.449189	0.339959	0.444658	0.673616	0.508431	0.637852	0.551347	0.358744	0.518076
141	H3R8me2a	0.496211	0.449426	0.607893	0.678597	0.483103	0.341934	0.43681	0.334509	0.576765	0.448846	0.522149	0.537345	0.716229	0.533373	0.497631	0.604426	0.447411	0.431423	0.348096	0.646546	0.254206	0.238605	0.455844	0.328789	0.436959	0.658295	0.557158	0.682407	0.568098	0.350428	0.50742
142	H3R8me2s	0.525765	0.475361	0.502546	0.65202	0.529754	0.448893	0.450755	0.333129	0.610618	0.475883	0.493931	0.534523	0.789961	0.553668	0.490956	0.5965	0.455485	0.456249	0.362219	0.624596	0.270157	0.242783	0.413004	0.34078	0.476059	0.723165	0.755204	0.572353	0.579311	0.37554	0.532915
144	H3K9ac + S10p	0.544104	0.504631	0.461967	0.676116	0.530015	0.501186	0.421241	0.369632	0.594878	0.478757	0.510398	0.549642	0.846007	0.568701	0.49817	0.597015	0.447842	0.476573	0.359733	0.605194	0.280822	0.242676	0.372938	0.336427	0.492902	0.680791	0.605652	0.493526	0.581841	0.370893	0.535305
145	H3K9me3 + S10p	0.457411	0.435717	0.384787	0.70163	0.411259	0.378806	0.404251	0.31273	0.531668	0.445432	0.460611	0.528072	0.799075	0.486019	0.464793	0.576325	0.395629	0.390654	0.311151	0.596374	0.241841	0.213486	0.35339	0.302916	0.427695	0.654417	0.544947	0.515042	0.578012	0.318956	0.516682
146	H3K9me2 + S10p	0.511064	0.493516	0.432209	0.669029	0.535314	0.436042	0.484262	0.370245	0.590631	0.503189	0.541167	0.614051	0.831724	0.551864	0.516042	0.608338	0.46442	0.465133	0.346853	0.638707	0.293371	0.2453	0.482739	0.332649	0.468359	0.662465	0.708803	0.560548	0.71913	0.343661	0.530923
147	H3K9me1 + S10p	0.555017	0.535383	0.529917	0.663359	0.529667	0.393436	0.539024	0.407209	0.702436	0.554388	0.563819	0.631186	0.860835	0.644919	0.574828	0.613999	0.57272	0.53438	0.408202	0.739637	0.288269	0.28638	0.547345	0.4	0.525626	0.721904	0.557274	0.66527	0.665869	0.396086	0.596056
148	H3K4me3 + K9ac + S10p	0.443922	0.422008	0.59198	0.567328	0.478933	0.347766	0.699181	0.43773	0.600999	0.4669	0.577812	0.60639	0.780302	0.518491	0.622631	0.70561	0.502422	0.459413	0.34143	0.846448	0.362738	0.367308	0.504644	0.371253	0.422161	0.685833	0.40528	0.533321	0.591344	0.374154	0.637188
149	H3R17me2a	0.291452	0.302334	0.553151	0.4837	0.409782	0.242784	0.618629	0.336963	0.442349	0.292374	0.498956	0.446124	0.548089	0.370866	0.512382	0.613896	0.369146	0.32518	0.22472	0.693288	0.295578	0.313641	0.495217	0.276468	0.305221	0.56647	0.32434	0.517708	0.515178	0.277375	0.550642
150	H3R17me2s	0.426796	0.444239	0.575589	0.600992	0.522196	0.305951	0.581466	0.329294	0.596877	0.434474	0.541709	0.544905	0.726432	0.510824	0.507644	0.616058	0.44698	0.430692	0.327534	0.649192	0.273973	0.245568	0.542909	0.329281	0.447666	0.699796	0.411327	0.802647	0.663749	0.342764	0.534409
151	H3R17me1	0.474538	0.472768	0.558721	0.692771	0.52958	0.347568	0.520409	0.354294	0.612367	0.473817	0.56351	0.598024	0.834036	0.558779	0.559755	0.603603	0.485521	0.463673	0.356683	0.721019	0.269606	0.268009	0.490365	0.344969	0.482315	0.701639	0.456681	0.825114	0.642965	0.358989	0.595558
155	H3K14me2	0.541376	0.507225	0.546945	0.681077	0.521241	0.412614	0.483788	0.36365	0.647595	0.479925	0.561577	0.638948	0.84968	0.585087	0.567722	0.60175	0.504252	0.475234	0.379166	0.754924	0.298152	0.257351	0.472619	0.358275	0.501684	0.761757	0.590534	0.740289	0.652742	0.356135	0.563888
156	H3K14me3	0.531828	0.506854	0.497613	0.730687	0.499957	0.429814	0.424084	0.36319	0.602249	0.477769	0.507924	0.54178	0.78139	0.551263	0.49494	0.594956	0.44881	0.469028	0.35318	0.602254	0.289326	0.235338	0.545265	0.336674	0.463186	0.665859	0.668799	0.585967	0.60119	0.347248	0.512499
157	H3R2me2s + K4me3	0.472416	0.44498	0.557288	0.656627	0.546521	0.331949	0.532932	0.396166	0.593754	0.464744	0.572478	0.580587	0.797851	0.528563	0.514643	0.61894	0.480245	0.424973	0.327647	0.679765	0.295256	0.330513	0.554	0.337741	0.451275	0.615631	0.559018	0.570545	0.585259	0.326947	0.565681
158	H3K18ac (1-25)	0.575023	0.563172	0.720401	0.757619	0.581183	0.408758	0.684898	0.419479	0.71168	0.549088	0.592346	0.699022	0.843967	0.661606	0.607127	0.650026	0.576488	0.543386	0.43046	0.826262	0.365082	0.335119	0.677111	0.416756	0.530919	0.828663	0.502035	0.810834	0.788049	0.399348	0.615477
159	H3R17me2a (1-25)	0.449682	0.458688	0.615213	0.622962	0.511771	0.315441	0.540784	0.367638	0.582511	0.472649	0.538384	0.586735	0.814447	0.532622	0.557924	0.615028	0.488212	0.450164	0.34256	0.729642	0.255999	0.247496	0.586441	0.337248	0.452839	0.777659	0.433539	0.83492	0.698756	0.377497	0.536002
160	H3R17me2a + K18ac (1-25)	0.324038	0.37236	0.557766	0.653083	0.412388	0.229834	0.487443	0.276687	0.452092	0.36055	0.482335	0.485838	0.615018	0.405743	0.498062	0.57756	0.417591	0.33808	0.251045	0.57854	0.214076	0.207916	0.49286	0.276879	0.35563	0.607971	0.367717	0.749238	0.622111	0.291561	0.471168
161	H3 (1-25)	0.441497	0.471286	0.647677	0.694897	0.518287	0.376829	0.533406	0.365951	0.601249	0.442917	0.540626	0.556295	0.83907	0.532171	0.52261	0.623366	0.465066	0.436899	0.341204	0.658011	0.269192	0.253923	0.635658	0.345216	0.455366	0.735673	0.522154	0.850724	0.922057	0.34203	0.569963
162	H3T6p	0.571537	0.543164	0.572088	0.70978	0.540613	0.394128	0.637244	0.432822	0.702436	0.496901	0.628063	0.659611	0.90736	0.659501	0.642334	0.627174	0.576596	0.534745	0.429782	0.869966	0.311023	0.30384	0.510606	0.414949	0.553778	0.829245	0.523549	0.698305	0.712156	0.396249	0.620157
163	H3K4me3 + T6p	0.468778	0.452019	0.491088	0.61623	0.493441	0.340451	0.666825	0.367791	0.579513	0.422528	0.519521	0.553472	0.703714	0.539988	0.597115	0.618734	0.46948	0.456736	0.348096	0.75855	0.308955	0.244283	0.357133	0.351869	0.44153	0.683312	0.413304	0.505617	0.548954	0.366653	0.56837											09,
164	H3K4me2 + T6p	0.452561	0.395702	0.551878	0.623671	0.451394	0.371688	0.577608	0.393098	0.569894	0.423875	0.506146	0.563854	0.796082	0.488124	0.553833	0.678538	0.468511	0.4083	0.313298	0.720529	0.297095	0.242408	0.460557	0.335441	0.393888	0.611267	0.395627	0.446401	0.586011	0.340481	0.583906
165	H3T6p + K9ac + K14ac + K18ac	0.547135	0.502408	0.501432	0.655563	0.516549	0.537861	0.472416	0.370552	0.658089	0.496542	0.558717	0.610523	0.86342	0.591702	0.52584	0.633248	0.517817	0.485822	0.400181	0.730622	0.297279	0.289165	0.436018	0.377166	0.543431	0.662465	0.490522	0.449448	0.629154	0.382307	0.617369
166	H3K4me3 + T6p + K9ac + K14ac + K18ac	0.572749	0.539089	0.482177	0.698441	0.516028	0.398379	0.570974	0.447393	0.697314	0.539567	0.595284	0.62534	0.870358	0.648076	0.624139	0.641482	0.546991	0.533893	0.428313	0.834395	0.331709	0.278239	0.446832	0.411663	0.578681	0.767187	0.584487	0.525419	0.707507	0.394048	0.618763
167	H3K4me2 + T6p + K9ac + K14ac + K18ac	0.549864	0.51093	0.427753	0.677534	0.51542	0.424773	0.452244	0.40184	0.646971	0.489176	0.532586	0.59238	0.844919	0.587793	0.539729	0.643644	0.492949	0.485457	0.401875	0.674767	0.331893	0.249906	0.375572	0.369363	0.556184	0.732086	0.487964	0.447068	0.5428	0.373094	0.548153
169	H3.3K18ac + K23ac + K27ac	0.404668	0.40126	0.382718	0.60489	0.403266	0.294781	0.507818	0.348466	0.539413	0.402946	0.518361	0.493902	0.741532	0.466326	0.485573	0.58981	0.428356	0.386272	0.299853	0.617442	0.214903	0.214129	0.31776	0.298316	0.397618	0.592262	0.388185	0.380236	0.508957	0.314635	0.527637
170	H3.3K18ac + K23ac + K27ac + S28p	0.448318	0.446091	0.436028	0.639972	0.456694	0.311684	0.539633	0.357362	0.581886	0.437438	0.559103	0.534523	0.74194	0.530367	0.549634	0.60175	0.47271	0.437386	0.340526	0.746987	0.257056	0.24921	0.35034	0.342669	0.4455	0.636187	0.403303	0.430312	0.599412	0.325968	0.557614
171	H3.3K23ac	0.56411	0.543164	0.47613	0.635365	0.506472	0.392349	0.524606	0.425	0.700062	0.523758	0.57758	0.615462	0.860699	0.659501	0.609173	0.633145	0.55528	0.535962	0.429782	0.777168	0.305461	0.27524	0.418273	0.406817	0.548003	0.744691	0.480056	0.514185	0.680979	0.386302	0.614481
174	H3R2me2s + K4me3 + K9ac + K14ac + K18ac	0.348742	0.352723	0.526894	0.588944	0.430892	0.29567	0.572057	0.401994	0.492067	0.376987	0.536683	0.496623	0.637464	0.415664	0.504199	0.616778	0.386371	0.355969	0.265394	0.693484	0.264135	0.308982	0.465826	0.299384	0.382459	0.562106	0.315153	0.363861	0.473404	0.307542	0.579723
178	H3R8me1 + K9me3	0.474083	0.46684	0.605824	0.682495	0.538181	0.342626	0.651526	0.357975	0.625734	0.457918	0.581368	0.586433	0.813767	0.553668	0.571382	0.654452	0.492087	0.469393	0.351599	0.819304	0.311805	0.307857	0.548593	0.374702	0.486165	0.724425	0.445866	0.617574	0.643512	0.339421	0.566278
179	H3R8me1 + K9me2	0.565929	0.528344	0.603119	0.69596	0.524715	0.395907	0.665674	0.383589	0.713554	0.495733	0.604639	0.700937	0.799211	0.657998	0.621339	0.620072	0.578318	0.535232	0.428765	0.801274	0.32486	0.302019	0.473589	0.410924	0.525024	0.802288	0.494941	0.678694	0.681321	0.398859	0.57325
180	H3R8me2a + K9me3	0.461807	0.458318	0.531509	0.639972	0.509252	0.33017	0.575306	0.355368	0.573392	0.446331	0.516351	0.568592	0.71174	0.541792	0.569983	0.594956	0.465712	0.450408	0.347418	0.715532	0.259538	0.244872	0.400527	0.342423	0.43756	0.71405	0.440051	0.637567	0.571243	0.361109	0.540683
181	H3R8me2a + K9me2	0.441497	0.396814	0.522438	0.630404	0.472591	0.345492	0.470317	0.343098	0.561399	0.441929	0.483881	0.552162	0.78139	0.496091	0.501077	0.589398	0.445904	0.397347	0.300305	0.63998	0.241473	0.226929	0.441702	0.325503	0.393046	0.622612	0.435632	0.556645	0.590455	0.333877	0.518773
182	H3R8me2a + K9me1	0.539557	0.510559	0.476926	0.643161	0.493267	0.433373	0.433087	0.346166	0.665084	0.500763	0.519907	0.615563	0.945994	0.59997	0.499462	0.60422	0.511358	0.499817	0.388657	0.623714	0.281557	0.262386	0.425759	0.3554	0.508301	0.691457	0.59693	0.526752	0.636469	0.373583	0.558311
183	H3R8me2s + K9me3	0.566838	0.538348	0.526575	0.669738	0.550864	0.393337	0.540445	0.427607	0.704809	0.542352	0.594047	0.627457	0.870902	0.646873	0.607127	0.615852	0.541716	0.537179	0.427183	0.761685	0.313368	0.2769	0.479551	0.40386	0.540063	0.783962	0.661937	0.593679	0.748188	0.39894	0.593168
184	H3R8me2s + K9me2	0.53789	0.509448	0.484405	0.681786	0.518721	0.417853	0.423543	0.365491	0.634478	0.481362	0.516274	0.575446	0.794858	0.595159	0.518196	0.612867	0.482291	0.484118	0.383459	0.616756	0.287212	0.259279	0.398031	0.365092	0.505895	0.672355	0.560298	0.550362	0.59237	0.373257	0.518773
185	H3R8me2s + K9me1	0.529706	0.495369	0.501591	0.655209	0.513943	0.366449	0.484262	0.379294	0.635228	0.518638	0.554774	0.573531	0.805877	0.596061	0.543066	0.588266	0.510173	0.461847	0.382669	0.66193	0.267629	0.2596	0.421045	0.3623	0.491819	0.683021	0.513316	0.602818	0.587789	0.377823	0.537197
186	H3K4ac + K9me2 + K14ac + K18ac	0.533192	0.499444	0.479153	0.647413	0.515681	0.369316	0.509172	0.395859	0.637601	0.517021	0.564051	0.59238	0.828867	0.596061	0.560185	0.602162	0.502315	0.4857	0.386284	0.699559	0.275444	0.260404	0.416609	0.368706	0.525505	0.705323	0.595883	0.54265	0.62341	0.378638	0.558112
187	H3K4ac + K9me1 + K14ac + K18ac	0.51743	0.480548	0.393539	0.629341	0.497003	0.48359	0.367969	0.326074	0.587883	0.451181	0.479242	0.562947	0.819752	0.543145	0.455534	0.586927	0.426526	0.45844	0.346853	0.541205	0.261929	0.226662	0.331069	0.342423	0.578321	0.615437	0.525061	0.369193	0.541296	0.346922	0.514192
195	H3.3K27me3	0.563201	0.526121	0.494908	0.687101	0.537225	0.384935	0.528464	0.412577	0.700562	0.519177	0.609123	0.59873	0.819752	0.638304	0.584302	0.610911	0.534934	0.517585	0.422438	0.724939	0.291349	0.270473	0.423402	0.404764	0.591434	0.731116	0.535993	0.517708	0.661698	0.392254	0.572154
196	H3.3K27me2	0.546378	0.522416	0.471674	0.655209	0.51959	0.387999	0.50396	0.392331	0.629107	0.53292	0.551295	0.613043	0.829819	0.607035	0.553725	0.596397	0.503714	0.487161	0.392498	0.685056	0.276363	0.264635	0.403993	0.359918	0.496631	0.689518	0.573671	0.465442	0.573909	0.377415	0.539687
197	H3.3K27me1	0.540921	0.509448	0.366009	0.683203	0.474416	0.474496	0.364584	0.307209	0.608869	0.471481	0.476846	0.565467	0.790641	0.564642	0.468346	0.586207	0.447303	0.47852	0.377358	0.541793	0.271582	0.234535	0.313323	0.343409	0.514678	0.621933	0.541342	0.376238	0.533981	0.366245	0.537098
198	H3.3R26me2a + K27me3	0.543801	0.501297	0.474061	0.695606	0.490835	0.42932	0.478576	0.395399	0.648595	0.511542	0.552687	0.575748	0.793225	0.600571	0.547158	0.599897	0.49887	0.500791	0.383459	0.718863	0.282661	0.251942	0.413282	0.370103	0.488571	0.660235	0.557158	0.446306	0.650485	0.372116	0.551041
200	H3.3R26me2a + K27me1	0.525765	0.48203	0.391789	0.655209	0.483711	0.407473	0.450281	0.364724	0.634978	0.474356	0.521067	0.604375	0.868453	0.575015	0.499354	0.587236	0.487889	0.47633	0.358942	0.64586	0.263078	0.25237	0.338555	0.353347	0.473773	0.648211	0.474357	0.415937	0.604813	0.357766	0.557016
202	H3 15-34	0.566081	0.538718	0.428071	0.711198	0.498393	0.443851	0.460367	0.382669	0.652717	0.519087	0.520526	0.596815	0.830635	0.617408	0.561585	0.611117	0.505652	0.52647	0.410914	0.682215	0.305921	0.260082	0.367947	0.376099	0.513956	0.694463	0.515525	0.458206	0.595241	0.381166	0.574246
203	H3 30-49	0.40876	0.382734	0.352482	0.548193	0.390235	0.327106	0.484059	0.320399	0.5208	0.411659	0.489447	0.527971	0.717862	0.461515	0.472222	0.589707	0.428679	0.388463	0.281324	0.609407	0.224281	0.206523	0.331346	0.298398	0.368022	0.607874	0.35853	0.371287	0.542459	0.331105	0.472562
208	H3 105-124	0.523492	0.473509	0.384946	0.630404	0.456433	0.401443	0.464293	0.359356	0.600125	0.484506	0.524468	0.627961	0.844647	0.567498	0.490525	0.591559	0.476801	0.447487	0.347192	0.613229	0.258481	0.241765	0.331346	0.340452	0.475577	0.594201	0.500174	0.387091	0.600438	0.354831	0.520864
209	H3.3 15-34	0.572598	0.527232	0.432368	0.718639	0.507775	0.503756	0.420835	0.386043	0.635853	0.498787	0.512099	0.550751	0.806965	0.588845	0.505491	0.600412	0.468403	0.494828	0.392611	0.613327	0.297968	0.249799	0.366976	0.358932	0.510467	0.673228	0.576811	0.410701	0.56297	0.370322	0.548352
210	H3.3 30-49	0.523037	0.472397	0.397518	0.684621	0.464252	0.40945	0.404048	0.344325	0.586009	0.447049	0.523773	0.557202	0.750646	0.547655	0.481697	0.586824	0.451502	0.462699	0.355101	0.596374	0.26887	0.234321	0.34008	0.33848	0.449832	0.613498	0.461449	0.413366	0.52475	0.356054	0.512399
211	H3.3 75-94	0.51455	0.467951	0.45401	0.667612	0.477369	0.350633	0.460028	0.346933	0.607121	0.449025	0.52586	0.542284	0.735546	0.562989	0.503122	0.598559	0.473033	0.454911	0.362106	0.641646	0.26032	0.247657	0.370442	0.344805	0.452719	0.642587	0.502035	0.47163	0.540749	0.378394	0.507918
213	H3 120-135	0.506517	0.471286	0.455602	0.64068	0.461124	0.390273	0.46761	0.370399	0.586134	0.462768	0.503363	0.540067	0.769963	0.544648	0.504414	0.594236	0.458069	0.437508	0.347531	0.635669	0.294429	0.236517	0.363788	0.34538	0.452599	0.65752	0.527619	0.409463	0.65787	0.36225	0.523354
215	H3K23me1 15-34	0.458321	0.434235	0.356461	0.670446	0.42733	0.387208	0.395587	0.323926	0.533666	0.437348	0.455276	0.516279	0.769147	0.478503	0.468023	0.571693	0.39972	0.397834	0.309683	0.592553	0.240462	0.206684	0.275059	0.304148	0.415784	0.63706	0.444935	0.353389	0.52475	0.320506	0.516582
216	H3K9-Nle (1-20)	0.509245	0.502779	0.418046	0.673636	0.499348	0.416568	0.422392	0.353681	0.600999	0.480913	0.519289	0.547626	0.803156	0.542844	0.51292	0.6	0.452471	0.470488	0.35013	0.615483	0.296451	0.233464	0.408568	0.332731	0.454644	0.670125	0.523782	0.497144	0.625598	0.345781	0.519968
217	H3K14-Nle (1-20)	0.555017	0.553168	0.560789	0.675408	0.605595	0.387999	0.534353	0.394479	0.70381	0.537052	0.577658	0.674529	0.88573	0.656344	0.579888	0.61369	0.56034	0.536084	0.409332	0.704263	0.292406	0.278989	0.561625	0.38883	0.536694	0.764181	0.592976	0.797125	0.677834	0.398369	0.586993
218	H3K18-Nle (11-26)	0.428615	0.426084	0.485201	0.564139	0.416297	0.30348	0.56495	0.353221	0.574516	0.465822	0.532122	0.586433	0.768467	0.518491	0.55491	0.601132	0.462698	0.443471	0.326065	0.73366	0.252643	0.23491	0.412588	0.329856	0.417348	0.705711	0.408187	0.573686	0.592301	0.367958	0.532218
219	H3K23-Nle (15-31)	0.287208	0.295295	0.36394	0.456768	0.324472	0.20087	0.53063	0.255061	0.434853	0.291117	0.470197	0.441085	0.534213	0.361245	0.471469	0.551209	0.337927	0.318243	0.219749	0.563841	0.240416	0.177495	0.2587	0.247556	0.298003	0.530399	0.295848	0.324448	0.500479	0.268732	0.443382
220	H3T6p + K9me3	0.537739	0.489811	0.474379	0.669029	0.476066	0.414887	0.506803	0.377147	0.657464	0.507949	0.544724	0.570205	0.782615	0.602375	0.550388	0.639732	0.508989	0.493611	0.382556	0.676727	0.284821	0.257833	0.402468	0.376016	0.490857	0.636866	0.463542	0.490861	0.645289	0.366816	0.562195
221	H3T6p + R8me2a + K9me3	0.560473	0.53316	0.490929	0.649539	0.53349	0.395413	0.594463	0.397699	0.684947	0.510015	0.55632	0.630178	0.83458	0.646422	0.600129	0.608338	0.576919	0.537666	0.422777	0.778344	0.306886	0.285577	0.386247	0.40386	0.529716	0.722583	0.493546	0.560453	0.653289	0.397309	0.589782
224	H3.3R26me2a	0.470142	0.439793	0.422342	0.645641	0.458952	0.327896	0.530292	0.363037	0.599126	0.48244	0.513568	0.585828	0.784111	0.541642	0.560724	0.612764	0.51168	0.454545	0.349113	0.724547	0.255723	0.244604	0.350201	0.35614	0.440568	0.70542	0.398302	0.462681	0.577807	0.372687	0.569963
225	H3.3K27me3 + S28p	0.349955	0.354946	0.365532	0.556697	0.356963	0.245354	0.494212	0.283129	0.499813	0.402138	0.449787	0.524443	0.745477	0.419423	0.465655	0.581987	0.400904	0.36607	0.260084	0.625478	0.203457	0.200096	0.315541	0.287967	0.357796	0.583923	0.311199	0.379379	0.520033	0.316429	0.482522
226	H3.3K27me2 + S28p	0.464535	0.456836	0.499682	0.62686	0.473373	0.332246	0.540648	0.344479	0.632605	0.447229	0.530267	0.627659	0.7282	0.556675	0.537468	0.621101	0.4796	0.448826	0.351486	0.66389	0.272502	0.260832	0.340774	0.35154	0.468479	0.635218	0.399581	0.433264	0.587105	0.35214	0.547953
229	H3K4ac + K9me3	0.567748	0.528714	0.550923	0.789865	0.53071	0.396006	0.692953	0.380828	0.717427	0.478218	0.633089	0.680778	0.867365	0.656344	0.66419	0.626248	0.578749	0.537909	0.43046	0.904753	0.309782	0.292968	0.43685	0.406078	0.543311	0.802676	0.510176	0.581398	0.680569	0.399266	0.585997
237	H3K9me2 (1-32)	0.324492	0.346425	0.485837	0.565202	0.42846	0.233294	0.531849	0.279141	0.474204	0.341238	0.488906	0.460841	0.606448	0.396572	0.464686	0.610911	0.357304	0.337228	0.245622	0.645272	0.218121	0.215146	0.410786	0.260534	0.321944	0.635799	0.302593	0.625095	0.505265	0.300693	0.482024
238	H3K9me2 + K27me1 (1-32)	0.430888	0.43831	0.507638	0.62438	0.492485	0.307137	0.587017	0.346626	0.595128	0.434294	0.546811	0.534624	0.743572	0.517288	0.528854	0.607102	0.451286	0.431179	0.331488	0.712298	0.255999	0.241176	0.47456	0.330513	0.433831	0.733055	0.423886	0.767041	0.636606	0.332083	0.552833
241	H3.3K27ac (15-34)	0.561231	0.532049	0.478676	0.70163	0.563114	0.435251	0.519326	0.348773	0.667458	0.519896	0.549053	0.601451	0.937696	0.625075	0.544251	0.607926	0.507051	0.513083	0.410236	0.707888	0.295946	0.266884	0.432275	0.381191	0.561477	0.741491	0.538784	0.649562	0.646246	0.401631	0.606812
242	H3.3K27ac + S28p	0.442255	0.435346	0.392584	0.652374	0.449396	0.31979	0.504434	0.339417	0.559775	0.444894	0.517047	0.53543	0.740443	0.523001	0.527024	0.583531	0.437291	0.442619	0.333861	0.653307	0.281787	0.223769	0.349508	0.327474	0.434913	0.612625	0.467961	0.417365	0.643238	0.328251	0.512001
243	H3.3S28p	0.443165	0.446091	0.420433	0.609851	0.426549	0.310103	0.509714	0.342331	0.58426	0.432049	0.526788	0.534926	0.726432	0.526458	0.533807	0.612558	0.453655	0.441767	0.342786	0.678883	0.261331	0.245247	0.345903	0.345216	0.458373	0.6294	0.395162	0.420697	0.633529	0.324338	0.534409
245	H3 (1-32)	0.446499	0.46721	0.523234	0.688873	0.493875	0.308027	0.513978	0.341258	0.578139	0.439863	0.525474	0.558411	0.752007	0.539537	0.505276	0.599794	0.45344	0.438116	0.344029	0.642724	0.268135	0.256923	0.451823	0.338563	0.464389	0.641423	0.433074	0.635948	0.705661	0.349205	0.525744
246	H3 (1-20) N-ac	0.465596	0.470545	0.535328	0.650248	0.532882	0.328292	0.490422	0.365031	0.62336	0.472379	0.531968	0.580486	0.819616	0.548256	0.528424	0.612558	0.468081	0.451868	0.352164	0.638609	0.312172	0.258958	0.495494	0.353101	0.466314	0.695142	0.503547	0.618241	0.738616	0.381329	0.571357
253	H3 (52-61)	0.568506	0.523898	0.546467	0.694543	0.516984	0.40342	0.675624	0.403988	0.715178	0.524297	0.626053	0.677956	0.838117	0.659501	0.648579	0.63263	0.565077	0.551296	0.435092	0.900049	0.312862	0.295539	0.434771	0.411992	0.544394	0.817027	0.514013	0.563214	0.668809	0.401223	0.607908
254	H3K56ac (52-61)	0.484389	0.479066	0.454488	0.594259	0.462775	0.340648	0.535504	0.351227	0.612867	0.460433	0.51063	0.563552	0.729289	0.550511	0.557709	0.601338	0.47497	0.468906	0.365043	0.701911	0.263814	0.23882	0.349092	0.35154	0.457772	0.709299	0.44761	0.45754	0.534596	0.364941	0.537795
255	H3K56me3 (52-61)	0.466353	0.433494	0.456397	0.639263	0.452871	0.358837	0.459216	0.360736	0.579388	0.439863	0.513181	0.53422	0.761257	0.516236	0.501292	0.575502	0.464097	0.421687	0.326856	0.668104	0.246897	0.234749	0.357272	0.342998	0.423244	0.608164	0.413188	0.415842	0.568166	0.354912	0.509511
258	H3K9me2 (1-15)	0.457411	0.453131	0.431095	0.66017	0.443923	0.322855	0.479794	0.323773	0.611118	0.464385	0.514496	0.568088	0.815943	0.534877	0.507967	0.590633	0.474002	0.452355	0.328437	0.630965	0.247816	0.251888	0.406211	0.343984	0.448869	0.63483	0.43726	0.511329	0.755572	0.333469	0.5365
259	H3K4me2 + K9me2	0.575629	0.546128	0.665022	0.681432	0.54322	0.39917	0.641305	0.452147	0.709681	0.526004	0.641593	0.668783	0.8641	0.657998	0.653747	0.679259	0.575519	0.543629	0.437917	0.845566	0.342006	0.336243	0.591848	0.40731	0.541506	0.808009	0.485173	0.645564	0.660604	0.396086	0.615576
260	H3K4me1 + K9me2	0.413156	0.396443	0.610757	0.639263	0.491269	0.341835	0.525621	0.37684	0.516177	0.403575	0.551372	0.522226	0.715685	0.455201	0.540375	0.678744	0.426418	0.391505	0.289346	0.710338	0.26556	0.296503	0.606544	0.297906	0.377406	0.627557	0.380044	0.494669	0.510461	0.325805	0.536102
264	H3K4me3 + K9me2	0.634738	0.484624	0.686187	0.699504	0.572843	0.692467	0.542273	0.628374	0.639101	0.497889	0.657982	0.602459	0.831996	0.558479	0.612941	0.694184	0.541716	0.481928	0.393402	0.778148	0.36899	0.406727	0.638847	0.372977	0.469442	0.637739	0.502384	0.54703	0.599822	0.365756	0.700528
265	H3K4A + K9me2 (1-15)	0.646105	0.520563	0.658657	0.70163	0.590044	0.642349	0.616666	0.519632	0.693941	0.467978	0.637727	0.618184	0.773636	0.616657	0.712425	0.695008	0.584347	0.557381	0.451813	0.878687	0.457065	0.411119	0.567725	0.433265	0.512031	0.716377	0.531225	0.555693	0.626214	0.386384	0.764764
300	H2A (1-17)	0.422552	0.420897	0.395449	0.663005	0.419425	0.343515	0.456576	0.31181	0.527046	0.42136	0.478237	0.504788	0.739627	0.470235	0.487941	0.604529	0.403273	0.393818	0.287538	0.606663	0.223039	0.218306	0.344378	0.294702	0.393648	0.615437	0.37923	0.427456	0.508683	0.329637	0.507818
301	H2AK5ac + K9ac + K13ac + K15ac	0.550773	0.523898	0.456715	0.689227	0.536096	0.38968	0.526704	0.402761	0.67995	0.503458	0.588558	0.598125	0.876751	0.625225	0.569983	0.632733	0.56217	0.518437	0.405491	0.804018	0.299761	0.291522	0.428255	0.40115	0.502406	0.682634	0.477614	0.470487	0.622658	0.397065	0.596355
302	H2AK5ac	0.449985	0.434235	0.448281	0.582211	0.426896	0.317121	0.551208	0.372086	0.588882	0.476601	0.528179	0.578168	0.826146	0.532622	0.563415	0.601647	0.475401	0.45771	0.342108	0.762567	0.271812	0.242301	0.382365	0.341848	0.435154	0.692524	0.399349	0.471725	0.646588	0.375785	0.546559
303	H2AS1p + K5ac	0.321309	0.341237	0.407066	0.567328	0.380332	0.229933	0.50044	0.279294	0.449344	0.359921	0.481948	0.464369	0.629438	0.397174	0.485034	0.587751	0.352568	0.341122	0.252062	0.6049	0.212651	0.226608	0.308609	0.269733	0.355871	0.543198	0.293174	0.369669	0.485574	0.292295	0.462305
304	H2AR3me2a + K5ac	0.441801	0.447203	0.405474	0.626506	0.461819	0.324239	0.523387	0.347699	0.601124	0.44166	0.529416	0.541074	0.763434	0.520896	0.502046	0.595368	0.452794	0.440915	0.340075	0.657227	0.247541	0.237373	0.353112	0.341602	0.458494	0.616891	0.406094	0.408225	0.635786	0.335181	0.552734
305	H2AS1p + R3me2a + K5ac	0.554714	0.522416	0.524507	0.708363	0.509947	0.416271	0.521221	0.389417	0.6406	0.486571	0.599072	0.587743	0.845735	0.620716	0.567183	0.610808	0.537625	0.494949	0.413626	0.753846	0.289096	0.28247	0.415223	0.388501	0.510828	0.757975	0.486452	0.515423	0.613086	0.379454	0.576536
306	H2ACit3 + K5ac	0.522279	0.476843	0.431254	0.630758	0.488055	0.439996	0.466121	0.327914	0.635603	0.473367	0.504909	0.558613	0.787648	0.556224	0.499139	0.585898	0.46582	0.446148	0.360411	0.66242	0.263262	0.257083	0.352281	0.340534	0.489172	0.677397	0.527387	0.433644	0.566662	0.386302	0.546957
307	H2AS1p + Cit3 + K5ac	0.496514	0.45276	0.350573	0.645996	0.43541	0.416568	0.376904	0.337577	0.550281	0.440582	0.469424	0.543494	0.814447	0.509621	0.441968	0.561297	0.415115	0.425946	0.329567	0.573444	0.250069	0.221948	0.295439	0.310883	0.439244	0.593523	0.458309	0.355579	0.525297	0.341296	0.513993
308	H2AS1p + K5ac + K9ac + K13ac + K15ac	0.524098	0.48203	0.390993	0.653792	0.51681	0.438414	0.402288	0.367331	0.603623	0.479655	0.520526	0.589054	0.777445	0.542844	0.500754	0.59053	0.460868	0.463551	0.349565	0.626262	0.282799	0.242944	0.403161	0.340616	0.454885	0.603801	0.511687	0.402704	0.572884	0.355483	0.518972
309	H2AK5ac + K9ac + K13ac + K15ac (no N-ac)	0.548045	0.530567	0.440643	0.672573	0.503258	0.381178	0.507886	0.394325	0.682199	0.541004	0.563355	0.605282	0.834852	0.624324	0.5618	0.626042	0.55162	0.526591	0.403005	0.73856	0.281557	0.277382	0.392209	0.398604	0.518167	0.673713	0.477963	0.464871	0.613291	0.394374	0.576337
310	H2AS1p + K5ac + K9ac + K13ac + K15ac (no N-ac)	0.450591	0.436828	0.432527	0.586109	0.432108	0.313563	0.53503	0.370399	0.585759	0.475703	0.505605	0.579075	0.80955	0.535779	0.561585	0.601441	0.477877	0.451746	0.342334	0.739833	0.253379	0.236624	0.373908	0.346037	0.440207	0.697857	0.38644	0.463823	0.618351	0.369996	0.555423
311	H2AX (132-142)	0.446347	0.458688	0.478039	0.61623	0.46373	0.326216	0.522507	0.334816	0.557651	0.44678	0.536915	0.551759	0.732962	0.515183	0.53596	0.620998	0.447734	0.43337	0.332166	0.730818	0.287809	0.26742	0.416193	0.325585	0.442252	0.650247	0.454704	0.394326	0.536305	0.369181	0.533015
312	H2AX (S139p)	0.525614	0.526491	0.447804	0.697023	0.535835	0.436932	0.446693	0.372853	0.618488	0.461331	0.539467	0.552565	0.78724	0.573061	0.495047	0.597324	0.470449	0.478277	0.384702	0.648898	0.279259	0.258636	0.388465	0.3554	0.507339	0.652962	0.521921	0.410986	0.536305	0.362984	0.513694
315	Flag-Tag	0.4903	0.455724	0.397836	0.648122	0.46373	0.398774	0.454478	0.385583	0.588257	0.461062	0.566448	0.647818	0.774316	0.530216	0.492033	0.585075	0.455162	0.431423	0.339962	0.673689	0.254206	0.25312	0.36254	0.34152	0.450072	0.609231	0.463891	0.38671	0.545535	0.353363	0.537695
316	HA-Tag	0.537284	0.490552	0.46324	0.669029	0.47459	0.380684	0.506464	0.399693	0.646096	0.500674	0.557944	0.574236	0.74847	0.586891	0.548988	0.602265	0.495209	0.502008	0.38233	0.67173	0.309139	0.249799	0.402052	0.375113	0.474856	0.65335	0.522851	0.449448	0.642486	0.369425	0.54646
317	6xHis-Tag	0.557442	0.530196	0.460535	0.630404	0.530623	0.395018	0.586408	0.406902	0.706683	0.516213	0.553305	0.605584	0.872262	0.644317	0.586563	0.606485	0.573366	0.54083	0.421308	0.740519	0.296589	0.279846	0.370442	0.399179	0.529957	0.722874	0.515409	0.508283	0.663613	0.396413	0.574345
318	Myc-Tag	0.467717	0.427936	0.492998	0.648831	0.432195	0.329577	0.589724	0.356748	0.611868	0.42639	0.527947	0.584215	0.787784	0.538034	0.569014	0.593103	0.508236	0.447609	0.34595	0.747771	0.252229	0.249585	0.356717	0.354415	0.442613	0.695724	0.399698	0.48829	0.606112	0.366408	0.544567
319	V5-Tag	0.366323	0.377547	0.380013	0.622962	0.387629	0.265322	0.441075	0.291411	0.505809	0.396659	0.474295	0.493196	0.708067	0.428894	0.489449	0.589398	0.377974	0.370208	0.268896	0.600294	0.201894	0.203631	0.320255	0.285339	0.373677	0.568215	0.318409	0.36548	0.497744	0.315287	0.497062
320	H2A.Z (1-19)	0.563049	0.53279	0.499204	0.637845	0.499262	0.395216	0.656806	0.401994	0.705434	0.493847	0.574333	0.66576	0.797579	0.648076	0.616602	0.611529	0.569275	0.536692	0.426392	0.786281	0.31631	0.28472	0.378067	0.40731	0.525866	0.731504	0.487615	0.537414	0.6377	0.394782	0.560701
321	H2A.Z (1-19) (N-ac)	0.440285	0.388662	0.42839	0.624026	0.415863	0.346679	0.47025	0.334356	0.555778	0.429534	0.49857	0.539563	0.73541	0.483764	0.494617	0.589192	0.452363	0.399051	0.299627	0.611661	0.235267	0.220449	0.338971	0.318932	0.391482	0.603413	0.386091	0.385472	0.555996	0.341133	0.500647
322	H2A.Z K4ac + K8ac + K12ac (1-19)	0.534859	0.505002	0.396722	0.639263	0.491009	0.432582	0.430312	0.371012	0.658588	0.492859	0.516196	0.601653	0.902326	0.593957	0.50463	0.595265	0.4993	0.494949	0.381426	0.634003	0.278018	0.257619	0.328851	0.361725	0.498917	0.656647	0.522851	0.401847	0.618214	0.373583	0.554825
323	H2A.Z K4ac + K8ac + K12ac (1-19) (N-ac)	0.56502	0.536495	0.484246	0.658398	0.522457	0.392942	0.530901	0.422699	0.694816	0.542891	0.593274	0.619696	0.863828	0.645219	0.598407	0.616058	0.536872	0.539248	0.426167	0.768349	0.323343	0.271009	0.428532	0.404764	0.534649	0.751867	0.581696	0.513423	0.694653	0.395026	0.583806
331	H3 (21-44)	0.557139	0.5113	0.493794	0.664777	0.482495	0.523231	0.512286	0.433436	0.644222	0.474086	0.586857	0.641266	0.777309	0.594107	0.590009	0.639938	0.490257	0.505659	0.397017	0.778834	0.275536	0.250388	0.376265	0.371745	0.495669	0.757878	0.510059	0.462776	0.564748	0.381247	0.611194
332	H3K36me1 (21-44)	0.41846	0.422008	0.382877	0.635365	0.380592	0.31811	0.403642	0.309663	0.522299	0.418396	0.462543	0.500353	0.744525	0.458208	0.472545	0.589501	0.395845	0.396617	0.288781	0.592553	0.224143	0.205399	0.310828	0.300123	0.393527	0.661689	0.395046	0.383949	0.516888	0.323767	0.491784
333	H3K36me2 (21-44)	0.481964	0.469804	0.46881	0.646704	0.462601	0.348458	0.540513	0.363344	0.63223	0.454325	0.550831	0.570507	0.748606	0.555622	0.543605	0.636953	0.483475	0.470123	0.368885	0.687898	0.277236	0.257779	0.382504	0.356386	0.464629	0.629788	0.414118	0.429931	0.581704	0.357521	0.562195
334	H3K36me3 (21-44)	0.487875	0.469804	0.429504	0.652374	0.477804	0.362198	0.525824	0.354601	0.646221	0.468068	0.562814	0.587138	0.775133	0.562087	0.561262	0.607205	0.499085	0.458318	0.367755	0.727291	0.267261	0.241819	0.351033	0.351951	0.47257	0.67187	0.438539	0.437452	0.606181	0.352629	0.580321
335	H3K36ac (21-44)	0.496059	0.489441	0.428867	0.689936	0.482842	0.375148	0.545928	0.349693	0.634603	0.473098	0.538848	0.591069	0.836213	0.564492	0.560078	0.607823	0.495855	0.462334	0.361541	0.741205	0.271444	0.243908	0.355608	0.359589	0.474495	0.703578	0.453774	0.451923	0.631683	0.355402	0.560203
336	H3K27acK36me1 (21-44)	0.573052	0.572805	0.516073	0.724309	0.492833	0.397193	0.687673	0.41227	0.714803	0.522321	0.594047	0.673622	0.801932	0.661155	0.646318	0.655481	0.565723	0.548862	0.443679	0.81901	0.305783	0.290129	0.409954	0.415113	0.532243	0.733152	0.489941	0.552551	0.628401	0.402038	0.607509
337	H3K27acK36me2 (21-44)	0.488481	0.478325	0.446053	0.644933	0.447572	0.34134	0.533473	0.347393	0.621736	0.447768	0.51782	0.54178	0.740852	0.550661	0.54888	0.605558	0.482399	0.467811	0.361541	0.694757	0.261745	0.238016	0.350756	0.342587	0.4609	0.71628	0.442842	0.470392	0.551073	0.370159	0.538691
338	H3K27acK36me2 (21-44)	0.472113	0.410893	0.462603	0.636428	0.451221	0.344701	0.471197	0.341718	0.588257	0.464026	0.519134	0.549844	0.754863	0.514883	0.517119	0.587442	0.474647	0.430571	0.325274	0.646448	0.245288	0.233517	0.363233	0.338809	0.42577	0.601959	0.419235	0.439547	0.588814	0.356951	0.512897
350	H4R3me2a + K5ac	0.563353	0.538718	0.470878	0.663005	0.534619	0.400257	0.533609	0.394018	0.678701	0.540555	0.576189	0.646608	0.88056	0.63635	0.556417	0.631086	0.536333	0.532068	0.403231	0.688192	0.301784	0.286273	0.403854	0.385133	0.546078	0.719286	0.598791	0.466013	0.660946	0.399103	0.572254
352	H4K20ac	0.43013	0.420156	0.373966	0.613395	0.50708	0.3276	0.452244	0.321779	0.554403	0.397736	0.49656	0.517287	0.736907	0.47745	0.465116	0.582913	0.403165	0.400876	0.304711	0.574718	0.257838	0.217664	0.331069	0.313676	0.400866	0.569088	0.422956	0.380617	0.532066	0.328822	0.522757
353	H4S1p + K5ac + K8ac + K12ac + K16ac	0.563353	0.530196	0.475334	0.710135	0.544957	0.387802	0.529818	0.392178	0.676952	0.517111	0.586471	0.614958	0.834988	0.644618	0.591839	0.618734	0.555388	0.515517	0.422777	0.763743	0.311023	0.28563	0.411341	0.398439	0.534167	0.732474	0.48401	0.520849	0.655408	0.393804	0.584902
357	H4S1p (1-23)	0.534101	0.503149	0.436824	0.648831	0.480236	0.373171	0.488188	0.380215	0.650593	0.5331	0.559954	0.579175	0.792953	0.603277	0.560831	0.592486	0.516202	0.4857	0.394419	0.674963	0.275949	0.265171	0.361569	0.369117	0.498436	0.670901	0.454355	0.450305	0.582524	0.384672	0.52694
359	H4K5ac + K8ac	0.552289	0.495739	0.447167	0.631821	0.516463	0.423488	0.475868	0.399233	0.618239	0.499416	0.51983	0.550953	0.803428	0.585388	0.518303	0.587339	0.485628	0.475599	0.36945	0.631161	0.284086	0.255691	0.367254	0.351704	0.471367	0.680694	0.566229	0.424029	0.572405	0.3819	0.528035
360	H4K5ac + K16ac	0.508184	0.467581	0.419319	0.699504	0.461124	0.352313	0.424964	0.330521	0.577389	0.434833	0.509007	0.538252	0.738539	0.542694	0.508398	0.582295	0.441059	0.443593	0.356344	0.612445	0.265468	0.238712	0.338417	0.337166	0.450433	0.654708	0.458309	0.429836	0.539587	0.359234	0.513893
361	H4K5ac + K20ac	0.492877	0.458318	0.420592	0.641389	0.469203	0.33966	0.489948	0.33727	0.602873	0.458098	0.518052	0.552263	0.727656	0.551563	0.511736	0.609573	0.459791	0.447122	0.362558	0.646546	0.260412	0.246157	0.339942	0.354168	0.460539	0.655096	0.437609	0.445259	0.538356	0.372197	0.526242
362	H4K8ac + K12ac	0.55532	0.498703	0.427594	0.6545	0.501607	0.467082	0.456238	0.342485	0.628607	0.499237	0.527174	0.57595	0.807237	0.591551	0.524763	0.583119	0.484875	0.486431	0.381313	0.64586	0.276317	0.25312	0.377651	0.359836	0.508542	0.69136	0.570299	0.407273	0.584097	0.382552	0.550543
363	H4K8ac + K20ac	0.536829	0.512041	0.442234	0.679305	0.492399	0.414788	0.441143	0.38635	0.597502	0.480733	0.522304	0.579377	0.838389	0.5684	0.508075	0.582501	0.463882	0.47852	0.370919	0.619892	0.285189	0.245193	0.362124	0.358686	0.484841	0.672549	0.541923	0.428313	0.566389	0.364615	0.536401
364	H4K12ac + K16ac	0.513944	0.464246	0.367123	0.69348	0.45539	0.448596	0.382251	0.341104	0.586009	0.457109	0.481871	0.547626	0.746837	0.533975	0.4705	0.583428	0.43277	0.450164	0.337024	0.570015	0.261745	0.239141	0.347844	0.341355	0.463667	0.603025	0.467031	0.37024	0.547381	0.355238	0.498257
365	H4K12ac + K20ac	0.541376	0.502408	0.379694	0.640326	0.549735	0.424773	0.431598	0.321933	0.653217	0.520704	0.533436	0.613547	0.83322	0.587342	0.49537	0.590839	0.495963	0.482415	0.38425	0.604018	0.273329	0.249799	0.33911	0.368542	0.516121	0.637739	0.550529	0.400038	0.596062	0.371464	0.535106
366	H4K16ac + K20ac	0.489239	0.468692	0.425048	0.668675	0.498914	0.37841	0.471739	0.349233	0.612617	0.476691	0.518206	0.567584	0.795674	0.549158	0.528962	0.595471	0.460868	0.470001	0.361089	0.64292	0.298704	0.236891	0.37377	0.356468	0.455125	0.663725	0.517618	0.435072	0.628401	0.356298	0.545663
370	H4K12ac + KQ5,8,16,20	0.444983	0.441645	0.438415	0.659816	0.468422	0.325227	0.578014	0.343712	0.610993	0.435462	0.571395	0.586836	0.824106	0.53187	0.552972	0.603603	0.47271	0.438725	0.346966	0.741695	0.259768	0.248728	0.359628	0.342916	0.463065	0.684864	0.423189	0.494097	0.604677	0.338117	0.582611
371	H4K5me1	0.570779	0.551686	0.517027	0.633239	0.545739	0.4052	0.641305	0.427301	0.706059	0.523579	0.604329	0.638545	0.85757	0.654841	0.647287	0.642203	0.588761	0.545089	0.437578	0.854287	0.330836	0.30309	0.426452	0.418316	0.54295	0.770581	0.494825	0.53056	0.645563	0.399103	0.63659
372	H4K8me1	0.48833	0.44498	0.461649	0.639617	0.459126	0.34134	0.596291	0.371779	0.624235	0.491512	0.542714	0.612539	0.813903	0.558028	0.57332	0.595059	0.514049	0.474869	0.36414	0.721803	0.272226	0.258797	0.376542	0.371581	0.47257	0.710947	0.424584	0.496192	0.614249	0.385324	0.558411
373	H4K12me1	0.41164	0.419415	0.396563	0.633593	0.383981	0.304567	0.409531	0.303681	0.520675	0.418396	0.470816	0.518899	0.754319	0.457306	0.471146	0.591868	0.393153	0.388098	0.289911	0.592847	0.230211	0.211397	0.309025	0.296345	0.399062	0.654514	0.401791	0.391851	0.515042	0.323848	0.486505
374	H4K5ac + K8me1 + K12ac	0.489694	0.476102	0.467059	0.669738	0.504735	0.367438	0.573952	0.357975	0.637477	0.47202	0.552918	0.605584	0.778806	0.556374	0.555556	0.651261	0.491657	0.475234	0.375664	0.718961	0.300542	0.274918	0.396922	0.366078	0.474134	0.639678	0.434353	0.432692	0.596609	0.357521	0.591873
375	H4K5me1 + K8ac + K12me1	0.494241	0.47462	0.438733	0.671864	0.501694	0.376532	0.55351	0.352761	0.643473	0.481631	0.568071	0.614152	0.779758	0.564342	0.567829	0.626042	0.49241	0.469393	0.37476	0.861146	0.284316	0.27283	0.383752	0.368049	0.497353	0.686997	0.459123	0.457445	0.638726	0.35532	0.598148
376	H4K5me1 + K8me1 + K12me1	0.497575	0.493516	0.444144	0.708363	0.498393	0.367438	0.542205	0.35	0.637227	0.478936	0.544569	0.61899	0.851041	0.57261	0.558463	0.606073	0.497685	0.460265	0.365495	0.716707	0.285603	0.251834	0.371551	0.355318	0.482916	0.732861	0.468194	0.505141	0.644195	0.358663	0.558311
378	H4K8ac + K12ac + K16ac	0.545923	0.497962	0.508912	0.693834	0.482148	0.409648	0.545996	0.37684	0.669457	0.504356	0.55949	0.612539	0.78792	0.613951	0.585056	0.62141	0.52546	0.499209	0.396113	0.752572	0.299899	0.271009	0.399556	0.383984	0.496511	0.636478	0.484126	0.469345	0.625051	0.383041	0.53421
379	H4K5ac + K12ac + K16ac	0.555623	0.526491	0.471833	0.607725	0.531057	0.395018	0.594734	0.386196	0.726296	0.530764	0.567917	0.660014	0.879064	0.647023	0.59087	0.605044	0.55485	0.539978	0.410688	0.71318	0.301554	0.275936	0.400388	0.411745	0.524783	0.737225	0.534946	0.526085	0.652195	0.396739	0.591077
380	H4K5ac + K8ac + K16ac	0.486966	0.45276	0.468491	0.645287	0.46208	0.343219	0.589724	0.376534	0.618613	0.485044	0.54024	0.606894	0.784791	0.562838	0.55857	0.594236	0.510496	0.46988	0.364931	0.73856	0.262802	0.251942	0.378483	0.380205	0.468961	0.709105	0.42691	0.49067	0.62929	0.382226	0.564585
381	H4K5me1 + K8ac + K12ac + K16ac	0.477721	0.447573	0.394494	0.636428	0.444792	0.384539	0.384959	0.282822	0.570019	0.456301	0.476459	0.551053	0.769419	0.511726	0.465762	0.579516	0.413823	0.438116	0.341091	0.593533	0.244231	0.222698	0.313185	0.318522	0.478946	0.670998	0.463542	0.384044	0.534869	0.356869	0.521562
382	H4K5ac + K8me1 + K12ac + K16ac	0.54562	0.507225	0.499841	0.700921	0.484754	0.426947	0.507615	0.405828	0.642973	0.498428	0.558794	0.576152	0.860699	0.597264	0.545758	0.601956	0.495209	0.501278	0.398825	0.72925	0.284683	0.253548	0.416886	0.382012	0.503248	0.667216	0.567159	0.456493	0.684466	0.375948	0.564087
383	H4K5ac + K8ac + K12me1 + K16ac	0.554562	0.525009	0.481381	0.651665	0.561463	0.390569	0.59426	0.395399	0.717552	0.514776	0.568148	0.627961	0.82465	0.64567	0.599914	0.606176	0.574551	0.538031	0.423342	0.739833	0.29852	0.28413	0.407875	0.420452	0.533446	0.740425	0.485173	0.503522	0.652331	0.401631	0.590379
393	H4K20me3 (1-23)	0.470294	0.422379	0.44494	0.633239	0.459908	0.328984	0.478305	0.342945	0.594254	0.451361	0.518129	0.554581	0.755271	0.514732	0.513135	0.579413	0.464959	0.430449	0.322788	0.656737	0.25462	0.242408	0.369195	0.346776	0.418792	0.614758	0.404815	0.422791	0.589772	0.360212	0.50732
394	H4K5proK8proK12pro	0.558503	0.526491	0.456875	0.628987	0.490574	0.394919	0.544439	0.409969	0.713804	0.54316	0.57758	0.655982	0.859339	0.65003	0.592916	0.624601	0.553773	0.536084	0.411705	0.769329	0.292406	0.277864	0.386108	0.402218	0.547642	0.725007	0.52227	0.487909	0.654724	0.396576	0.611991
395	H4K5butK8butK12but	0.427251	0.419044	0.423775	0.577605	0.419599	0.303183	0.542882	0.328221	0.571393	0.373754	0.520603	0.530188	0.660999	0.513379	0.553187	0.589192	0.444074	0.435195	0.327534	0.67124	0.256918	0.224573	0.335505	0.327228	0.41398	0.650538	0.382835	0.433549	0.554697	0.355075	0.52933
396	H4K5crK8crK12cr	0.367839	0.356799	0.355824	0.523742	0.401703	0.274417	0.448453	0.292025	0.501312	0.386149	0.476305	0.503679	0.626853	0.417318	0.479759	0.589913	0.392615	0.371303	0.256242	0.570995	0.213386	0.202935	0.283239	0.277043	0.335298	0.603704	0.34818	0.329208	0.524956	0.320261	0.457225
400	H2B (1-24)	0.432252	0.425713	0.426162	0.612332	0.486839	0.31119	0.525418	0.337883	0.591131	0.432588	0.541554	0.56204	0.790233	0.507667	0.495155	0.617602	0.455377	0.429597	0.325952	0.64537	0.245932	0.262278	0.34008	0.325092	0.427334	0.589838	0.429934	0.379284	0.565295	0.330942	0.553132
401	H2BK5me3	0.446044	0.444609	0.481063	0.632176	0.460429	0.315342	0.540445	0.360429	0.564522	0.430163	0.549517	0.537446	0.766018	0.538334	0.532192	0.61719	0.474324	0.435439	0.344255	0.766095	0.267261	0.276686	0.383613	0.341027	0.448989	0.645399	0.390162	0.472582	0.605634	0.332002	0.57554
402	H2BK5me2	0.566384	0.542423	0.494112	0.673281	0.522717	0.396204	0.576796	0.432975	0.706683	0.536603	0.580982	0.618486	0.878248	0.655292	0.611972	0.633145	0.553235	0.547767	0.430573	0.805585	0.318056	0.287451	0.441702	0.407639	0.558951	0.750315	0.489708	0.523324	0.7179	0.400571	0.633303
403	H2BK5me1	0.444074	0.443127	0.438733	0.630758	0.4454	0.316034	0.519461	0.340951	0.579138	0.451091	0.512099	0.55186	0.732825	0.521798	0.555233	0.623778	0.451394	0.431179	0.339623	0.70583	0.261193	0.242033	0.347012	0.333306	0.438763	0.673325	0.381556	0.42441	0.620949	0.369099	0.583806
408	H2BK12ac	0.378751	0.380511	0.41916	0.563076	0.402919	0.293594	0.508292	0.311043	0.518426	0.427737	0.464708	0.550045	0.755271	0.43641	0.487403	0.592692	0.412962	0.376658	0.270252	0.66928	0.232647	0.212201	0.331346	0.297495	0.362608	0.633472	0.356088	0.414794	0.565705	0.329148	0.502141
409	H2BK15ac	0.483177	0.464987	0.416136	0.646704	0.457041	0.355773	0.520409	0.346779	0.642598	0.480284	0.567762	0.605987	0.757448	0.553668	0.543605	0.620793	0.482614	0.465012	0.365156	0.664674	0.267629	0.25071	0.352142	0.357536	0.460419	0.635896	0.422142	0.430312	0.583071	0.361027	0.559606
410	H2BK16ac	0.467263	0.458318	0.453374	0.671864	0.467813	0.333531	0.563325	0.351687	0.629731	0.46214	0.568071	0.594295	0.784247	0.549759	0.550065	0.605353	0.477446	0.448095	0.356231	0.722293	0.275949	0.242194	0.369056	0.348747	0.470525	0.668477	0.420281	0.501047	0.608916	0.357929	0.583906
411	H2BK20ac	0.469991	0.454983	0.446053	0.653792	0.458431	0.331653	0.59893	0.334969	0.617489	0.450193	0.549594	0.578268	0.774452	0.548557	0.55857	0.607617	0.487243	0.455276	0.350695	0.770897	0.264411	0.25237	0.39207	0.357618	0.466795	0.694754	0.419933	0.474962	0.634965	0.349042	0.540982
412	H2BK12ac + K15ac + K16ac + K20ac	0.564413	0.534642	0.510503	0.687101	0.461906	0.395018	0.65464	0.394632	0.710556	0.47732	0.597526	0.647515	0.780302	0.651684	0.633613	0.618219	0.57595	0.536692	0.427861	0.808623	0.31038	0.28788	0.409954	0.411745	0.525505	0.739358	0.476102	0.542936	0.652947	0.395271	0.555821
475	H3.3T32pK36me1 (27-45)	0.413762	0.410152	0.429026	0.615521	0.408305	0.34055	0.428552	0.308282	0.517177	0.414174	0.463626	0.513053	0.736226	0.456705	0.47739	0.594236	0.396598	0.386151	0.28799	0.618814	0.221798	0.205988	0.301816	0.287556	0.392445	0.626879	0.386557	0.371573	0.513196	0.321565	0.508017
476	H3.3T32p (27-45)	0.581691	0.560948	0.491407	0.708363	0.53514	0.474397	0.458539	0.425613	0.636602	0.545136	0.545265	0.607096	0.866141	0.612447	0.549311	0.604323	0.500377	0.511014	0.394419	0.655855	0.338466	0.259333	0.423679	0.369528	0.521295	0.712305	0.587975	0.468012	0.622727	0.385324	0.535604
587	H2A (10-25)	0.512125	0.483142	0.441439	0.667966	0.444879	0.383155	0.437826	0.362423	0.614491	0.483428	0.529416	0.555992	0.810502	0.557126	0.543066	0.647041	0.4796	0.466107	0.370128	0.656933	0.259814	0.247068	0.371413	0.354579	0.487608	0.689324	0.499709	0.443069	0.559073	0.370404	0.553431
625	H2A.X (1-17)	0.542286	0.498703	0.409293	0.665131	0.497437	0.519771	0.394097	0.319632	0.604622	0.470493	0.478624	0.541578	0.825466	0.565695	0.48062	0.585178	0.441921	0.477547	0.368433	0.603234	0.26887	0.23882	0.354915	0.345216	0.502406	0.663628	0.55739	0.391756	0.537673	0.380351	0.547356
626	H2A.X K5ac	0.513944	0.476843	0.434278	0.703402	0.47459	0.416864	0.393556	0.35184	0.582136	0.455223	0.509934	0.52283	0.783159	0.549008	0.485142	0.578487	0.445258	0.450529	0.363914	0.619206	0.270157	0.243693	0.350617	0.335606	0.463065	0.636187	0.46424	0.423267	0.533502	0.364452	0.503934
661	H3K4me3 (1-11)	0.530615	0.508707	0.601687	0.658398	0.528104	0.400554	0.569282	0.489877	0.622111	0.517201	0.582915	0.594295	0.810094	0.570054	0.584087	0.641071	0.510604	0.465012	0.383911	0.728466	0.319344	0.304429	0.515458	0.369692	0.48051	0.694851	0.51192	0.476771	0.56215	0.383286	0.621651
662	H3K4me3 (1-7)	0.565626	0.490182	0.506684	0.709426	0.518721	0.722123	0.460908	0.544018	0.627233	0.464385	0.536915	0.564862	0.814583	0.569753	0.518519	0.646423	0.471956	0.491055	0.408428	0.642332	0.35736	0.334476	0.488978	0.370842	0.506858	0.632406	0.535062	0.388614	0.528921	0.37236	0.70481
789	H3K36me3	0.567142	0.536866	0.54599	0.721474	0.552428	0.442764	0.683274	0.441104	0.692442	0.553041	0.618632	0.649431	0.858387	0.645219	0.635121	0.640247	0.554527	0.555677	0.430121	0.913768	0.398042	0.315784	0.453764	0.417002	0.5314	0.74314	0.558321	0.527323	0.683987	0.408153	0.66577
790	H3S31p + K36me3	0.417854	0.42312	0.406588	0.631467	0.395969	0.30773	0.419075	0.311196	0.5203	0.406898	0.475377	0.51134	0.710244	0.459411	0.482666	0.595265	0.39283	0.385542	0.291267	0.672905	0.226441	0.222698	0.318037	0.29577	0.388835	0.652865	0.415746	0.397277	0.5147	0.315614	0.511204
853	H3K23me3 (15-34)	0.559867	0.5402	0.50557	0.678951	0.526366	0.398577	0.676775	0.395092	0.717177	0.498069	0.577503	0.645096	0.834988	0.653488	0.613587	0.623469	0.577242	0.545089	0.431703	0.802842	0.312127	0.288469	0.414252	0.40961	0.533927	0.724425	0.499709	0.561596	0.666006	0.401631	0.576038
1012	H3K9pro	0.458927	0.440904	0.439847	0.672573	0.43819	0.311783	0.469167	0.345092	0.585384	0.443546	0.528489	0.590061	0.761121	0.52285	0.525409	0.603911	0.473356	0.445053	0.330923	0.6439	0.255677	0.241872	0.444475	0.336756	0.423123	0.700669	0.410978	0.586919	0.580678	0.367305	0.52923
1013	H3K9but	0.491058	0.465728	0.457989	0.705174	0.461819	0.33531	0.457727	0.333282	0.587133	0.458996	0.527406	0.548332	0.704258	0.535328	0.496339	0.595162	0.450856	0.440185	0.346627	0.620872	0.252367	0.237695	0.440871	0.331253	0.435274	0.686803	0.48715	0.677932	0.577465	0.360375	0.515387
1014	H3K9cr	0.522583	0.509077	0.482336	0.721474	0.510903	0.448003	0.451838	0.380982	0.610119	0.480104	0.502435	0.543998	0.813903	0.554119	0.498923	0.598971	0.462052	0.449556	0.358152	0.636649	0.263492	0.248728	0.48066	0.34078	0.47666	0.764375	0.604489	0.61567	0.588541	0.370241	0.532716
1021	H3.3K27pro (15-34)	0.500455	0.455354	0.366964	0.65769	0.454087	0.447805	0.387396	0.354755	0.558776	0.430522	0.484577	0.567987	0.819616	0.513079	0.461133	0.578178	0.415438	0.42047	0.332957	0.578148	0.250667	0.215843	0.322335	0.31499	0.443696	0.683991	0.492267	0.425267	0.532682	0.338443	0.546957
1022	H3.3K27but (15-34)	0.527736	0.480548	0.392266	0.683558	0.465642	0.434263	0.430177	0.37638	0.597876	0.467978	0.509702	0.536236	0.743164	0.543446	0.498923	0.592383	0.44698	0.476573	0.359281	0.593337	0.281282	0.231214	0.381949	0.337166	0.456328	0.603704	0.48587	0.393755	0.531109	0.354586	0.501145
1023	H3.3K27cr (15-34)	0.553501	0.51834	0.423456	0.674344	0.483798	0.396698	0.508563	0.374693	0.668457	0.507231	0.54024	0.621712	0.835397	0.630788	0.568798	0.60947	0.528152	0.507728	0.408428	0.672611	0.278432	0.268384	0.363649	0.385133	0.506978	0.673131	0.508199	0.452589	0.623479	0.390624	0.565681
1024	H3.3K27vl (15-34)	0.448772	0.439052	0.422979	0.552445	0.460255	0.315639	0.526298	0.369632	0.58451	0.46708	0.522922	0.572926	0.790913	0.520746	0.562661	0.605455	0.484875	0.447122	0.341317	0.704459	0.240232	0.241283	0.360738	0.34078	0.436237	0.690682	0.388068	0.44345	0.568577	0.373909	0.540484
1025	H3.3K27hxo (15-34)	0.324492	0.370137	0.394812	0.596386	0.369299	0.231613	0.49252	0.277454	0.454091	0.35516	0.487669	0.469812	0.595021	0.398527	0.495586	0.58034	0.362795	0.340635	0.260423	0.60539	0.204606	0.193134	0.294746	0.269569	0.3359	0.552313	0.303756	0.352818	0.490428	0.297595	0.489194
1027	H3.3K27bhb (15-34)	0.438618	0.436087	0.404042	0.627923	0.414299	0.311981	0.52332	0.363037	0.601124	0.438606	0.530576	0.544703	0.716637	0.524504	0.517334	0.614411	0.449887	0.435682	0.339962	0.638805	0.262113	0.2325	0.349646	0.343244	0.431304	0.628139	0.404698	0.409844	0.618761	0.33779	0.564784
1028	H3K4me1 (1-21)	0.468021	0.464617	0.534532	0.658044	0.487881	0.32928	0.531713	0.396626	0.620237	0.449924	0.559644	0.55317	0.760033	0.53638	0.559001	0.622028	0.469803	0.448461	0.354988	0.68339	0.264273	0.255423	0.481492	0.350883	0.463426	0.684767	0.42912	0.510948	0.587584	0.363636	0.57813
1029	H3K9vl	0.42816	0.422379	0.513686	0.58292	0.486665	0.303282	0.601367	0.33819	0.597626	0.39612	0.53792	0.55196	0.658278	0.510222	0.552972	0.622234	0.458607	0.436899	0.326969	0.742479	0.263676	0.252906	0.4582	0.332238	0.417589	0.74217	0.428654	0.595773	0.6016	0.335589	0.5366
1030	H3K9hxo	0.425887	0.442016	0.453374	0.617293	0.446095	0.297647	0.591688	0.352607	0.570893	0.423605	0.546347	0.529181	0.73405	0.509621	0.551464	0.602162	0.465927	0.427163	0.32776	0.700343	0.262251	0.235124	0.399834	0.331663	0.430703	0.679434	0.39679	0.622715	0.647409	0.329311	0.539289
1032	H3K9bhb	0.566687	0.545017	0.527371	0.669383	0.473634	0.395907	0.589115	0.418405	0.70406	0.54298	0.58477	0.643786	0.829275	0.666566	0.622524	0.637262	0.560017	0.551174	0.436335	0.811857	0.300818	0.284023	0.496742	0.407803	0.543431	0.81693	0.486684	0.738957	0.649186	0.40905	0.62932
1034	H3K9su	0.423159	0.432012	0.469128	0.617647	0.406046	0.304666	0.547147	0.340798	0.565771	0.706279	0.535678	0.500252	0.652428	0.513229	0.573751	0.595059	0.439983	0.431423	0.327421	0.695737	0.256275	0.226929	0.404409	0.327392	0.417469	0.693882	0.396209	0.621287	0.55709	0.357848	0.537895
1040	H3K4me3R8me2a	0.389967	0.361615	0.506684	0.547838	0.403701	0.331851	0.501252	0.376994	0.506683	0.401689	0.510939	0.492289	0.634335	0.420776	0.533269	0.638703	0.406395	0.36534	0.267427	0.636159	0.248276	0.256066	0.412311	0.286407	0.333373	0.613691	0.345273	0.416127	0.537741	0.324338	0.511602
1043	H3K9crK14crK18cr	0.541831	0.493146	0.518778	0.684266	0.549996	0.530842	0.606241	0.467791	0.642598	0.489985	0.53591	0.581897	0.887362	0.552465	0.577842	0.654143	0.491441	0.471583	0.371032	0.758452	0.297417	0.315462	0.506308	0.36501	0.489533	0.760981	0.540877	0.457159	0.677424	0.357277	0.658301
2445	H3K14ac (1-32)	0.58442	0.573916	0.582432	0.733168	0.532187	0.477066	0.474176	0.442331	0.644472	0.550795	0.538693	0.591372	0.90083	0.612898	0.556309	0.606485	0.503499	0.511257	0.396452	0.652425	0.317827	0.260939	0.490226	0.370185	0.561237	0.879957	0.676241	0.586729	0.590113	0.401549	0.531521
2446	H3K18ac (1-32)	0.505002	0.481289	0.502705	0.730687	0.448006	0.392744	0.40838	0.359663	0.586009	0.434025	0.531736	0.530692	0.707523	0.542393	0.526809	0.612661	0.451932	0.458927	0.357587	0.677511	0.281649	0.262118	0.463469	0.343409	0.490135	0.7444	0.545761	0.62281	0.59825	0.366408	0.565482
2447	H3K23ac (1-32)	0.487572	0.466469	0.486314	0.69596	0.465728	0.334618	0.439315	0.331442	0.59238	0.436271	0.526015	0.537748	0.695824	0.537583	0.50786	0.595986	0.447626	0.436777	0.345272	0.640078	0.256229	0.237213	0.490919	0.333224	0.430943	0.704645	0.552506	0.680027	0.650417	0.359723	0.511602
2571	H3K23ac (1-32)	0.52334	0.498703	0.51846	0.676825	0.49874	0.392645	0.499492	0.369479	0.628607	0.480104	0.560031	0.569297	0.809822	0.58163	0.549526	0.611014	0.492518	0.483875	0.383234	0.740813	0.266802	0.267045	0.470262	0.356879	0.49591	0.744788	0.611466	0.61072	0.648503	0.381981	0.588388
2655	H3 (15-34)K27ac	0.536526	0.500926	0.422342	0.658753	0.478759	0.39225	0.481351	0.372699	0.635228	0.477679	0.557866	0.567382	0.762209	0.598316	0.552756	0.599279	0.500807	0.480589	0.393289	0.657129	0.267951	0.266456	0.375572	0.359179	0.48448	0.642005	0.50378	0.453827	0.556748	0.379535	0.539886
2656	H3 (15-34)K27but	0.545923	0.505372	0.419796	0.671155	0.50152	0.428826	0.467001	0.416564	0.643973	0.498787	0.535215	0.612841	0.826282	0.593055	0.53413	0.591045	0.484875	0.488986	0.383008	0.655659	0.309047	0.249746	0.371967	0.369774	0.492661	0.677107	0.551576	0.439261	0.631341	0.380514	0.552933
2657	H3 (1-20), K18but	0.528797	0.493887	0.472151	0.673636	0.495439	0.373863	0.48521	0.369479	0.638851	0.468158	0.532973	0.577764	0.755135	0.592904	0.534238	0.603294	0.493487	0.482658	0.385945	0.658403	0.26887	0.255798	0.404686	0.356632	0.48436	0.713953	0.531922	0.573877	0.577191	0.377578	0.532218
2663	H3.3K23me2 (15-34)	0.535314	0.486476	0.465309	0.651665	0.478586	0.390174	0.464564	0.379448	0.666084	0.493039	0.550831	0.574438	0.825466	0.591251	0.527239	0.620072	0.507697	0.491542	0.378827	0.62048	0.274111	0.259975	0.382088	0.369281	0.486285	0.63929	0.488429	0.433359	0.633051	0.365919	0.539389
2664	H3.3K36me3 (27-45)	0.557442	0.541682	0.45958	0.638909	0.547737	0.43189	0.459013	0.382515	0.634354	0.508578	0.527097	0.608205	0.837029	0.597114	0.524548	0.605867	0.480568	0.493002	0.383572	0.630769	0.296635	0.253977	0.402468	0.364435	0.501805	0.671386	0.585184	0.441356	0.577738	0.387281	0.540882
2665	H3.3K36me2 (27-45)	0.541831	0.505002	0.49634	0.670092	0.538268	0.373665	0.505314	0.382362	0.658713	0.476332	0.587708	0.569801	0.821249	0.602375	0.539621	0.597118	0.521477	0.477303	0.390803	0.787849	0.28666	0.308714	0.402745	0.37347	0.496511	0.677785	0.486684	0.462205	0.61042	0.387852	0.565083
2666	H3.3K36ac (27-45)	0.538345	0.487217	0.42091	0.66584	0.507601	0.486062	0.440398	0.324847	0.609869	0.471302	0.495168	0.559218	0.817984	0.551563	0.483419	0.581369	0.443535	0.464768	0.370919	0.652033	0.277742	0.261421	0.298905	0.334209	0.493263	0.659944	0.545877	0.39385	0.579653	0.377986	0.558908
2667	H3.3 (27-45)	0.519855	0.467581	0.404997	0.627569	0.47624	0.431594	0.432884	0.369939	0.582386	0.476062	0.518825	0.586735	0.794722	0.547805	0.484604	0.587957	0.454624	0.456614	0.347757	0.713278	0.258435	0.256869	0.345903	0.339959	0.469201	0.608358	0.49936	0.40318	0.567756	0.370485	0.545065
2669	H4 (1-24)	0.474841	0.447944	0.438097	0.670801	0.457997	0.3276	0.479388	0.344632	0.613242	0.474445	0.527406	0.577865	0.737859	0.542694	0.515827	0.596912	0.490796	0.456128	0.352616	0.64292	0.258297	0.250603	0.396784	0.351129	0.442613	0.687579	0.437725	0.530655	0.596882	0.3819	0.528035
2670	H3Cit8 (1-20)	0.536829	0.513524	0.448122	0.641743	0.493615	0.44741	0.529818	0.37362	0.646346	0.479206	0.523309	0.567282	0.800027	0.588996	0.547804	0.595368	0.488642	0.501156	0.39182	0.649388	0.283304	0.250763	0.392624	0.370267	0.511068	0.689906	0.512385	0.522277	0.563244	0.387036	0.558709
2704	H4K5but (1-23)	0.530615	0.491664	0.432368	0.663714	0.483798	0.387703	0.475327	0.360583	0.637601	0.488997	0.532818	0.565669	0.768059	0.585689	0.534776	0.601132	0.494025	0.485092	0.384137	0.644488	0.274294	0.258636	0.352974	0.36	0.485924	0.674004	0.476451	0.484387	0.560372	0.389645	0.532118
2705	H4K8but (1-23)	0.553956	0.529826	0.421706	0.670801	0.491443	0.455121	0.444798	0.34908	0.64772	0.509566	0.524391	0.587945	0.843423	0.60433	0.52078	0.596809	0.484229	0.502982	0.396904	0.618716	0.316448	0.242836	0.37377	0.370431	0.516001	0.677107	0.583324	0.444212	0.627649	0.390216	0.560602
2706	H4K5K8but (1-23)	0.558048	0.515006	0.457034	0.706237	0.521762	0.449684	0.439586	0.404448	0.637601	0.507051	0.522613	0.604879	0.828459	0.592002	0.523148	0.595471	0.480891	0.496775	0.396791	0.611171	0.289464	0.251567	0.393318	0.368789	0.519971	0.658004	0.557507	0.421554	0.558663	0.399022	0.539886
a-mouse	#N/A	0.468324	0.460911	0.453055	0.667612	0.496655	0.346679	0.512692	0.333742	0.64872	0.472379	0.552764	0.586534	0.836485	0.547805	0.554048	0.595059	0.498439	0.465742	0.355779	0.752768	0.272731	0.256387	0.361985	0.349322	0.45717	0.659847	0.430399	0.498096	0.674621	0.372116	0.555921
a-mouse	#N/A	0.428312	0.435717	0.400541	0.590007	0.455217	0.305852	0.579909	0.355675	0.585634	0.421989	0.538616	0.541679	0.71242	0.505412	0.516473	0.610911	0.446011	0.441159	0.332166	0.710044	0.250253	0.232125	0.362263	0.331745	0.424086	0.673325	0.400628	0.41251	0.576849	0.408398	0.570859
a-rabbit	#N/A	0.653986	1	0.475175	1	0.547824	0.26641	0.608272	0.406595	0.747033	1	0.647313	0.741357	0.973745	0.707607	0.683786	0.755841	0.567876	0.781307	0.41984	0.675649	0.388158	0.336083	0.41952	0.404189	0.837825	0.687385	0.368299	0.890137	0.797757	0.655035	0.549148
a-rabbit		1	0.645795	0.643857	0.760808	0.765529	0.516509	0.712245	0.554755	1	0.78182	0.797681	1	0.724935	1	0.910207	1	0.86877	1	1	0.878981	0.626322	0.580097	0.59975	0.62423	0.588306	0.895084	0.529596	0.696211	0.993778	1.03359	0.852007

## Sheet: Array info summary
	Domains	Sequence range	Lowest signal	Highest signal	Signal Range	Noise*		* adjacent to lowest signal
KDM4C (TTP)	Tandem Tudor +PHD	753-1056	157.917	549.833	391.917	156
KDM5A (1)	PHD	280-360	132.833	449.833	317	132.167
KDM5A (3)	PHD	1590-1690	373.333	1047.33	674	373.167
KDM5B (1)	PHD	295-370	214.833	470.333	255.5	214.333
KDM5B (3)	PHD	1470-1544	311.25	933.25	622	301.75
KDM7A	PHD	1-100	193.75	843	649.25	170.417
PHF2	PHD	res 1-70	484.5	1231.08	746.583	476.917
PHF8	PHD	1-110	371	836.75	465.75	353.167
PHF13	PHD	220-300	299.75	667.083	367.333	295.083
PHF21A	PHD + AT Hook	410-550	270.083	927.75	657.667	268.5
PHF23	PHD	320-403	496.5	1077.92	581.417	491.417
CHD4 (PPCC)	Dual PHD + Dual Chromo	350-710	364.667	826.75	462.083	329.917
CHD5 (PCC)	PHD + Dual Chromo	411-650	327.25	612.583	285.333	311.583
CHD5 (PPCC)	Dual PHD + Dual Chromo	330-670	200.25	554.333	354.083	198.583
ING1	PHD	340-422	352.583	774	421.417	347.25
ING2	PHD	191-280	454.417	809.583	355.167	451.833
ING3	PHD	345-418	261.583	774.083	512.5	257.333
ING4	PHD	180-249	217.917	684.75	466.833	209.833
ING5	PHD	171-240	162.083	737.583	575.5	161.083
DIDO1	PHD	250-340	479.5	850.417	370.917	476.417
TAF3	PHD	851-929	366	1812.83	1446.83	347
RAG2	PHD	400-527	300.5	1555.92	1255.42	286.083
MORC3 (CW)	CW Zn Finger	390-470	311	1202.17	891.167	309.5
BPTF (PB)	Bromo + PHD	2852-3046	264.333	1014.58	750.25	253
BAZ2B	PHD + Bromo	1920-2168	206.417	692.667	486.25	197
DPF2 (PPC2W2)	Dual PHD + C2W2 finger	190-391	466.833	859.417	392.583	455.833
AIRE (PP)	Dual PHD	280-490	210.083	716.583	506.5	207.083
PHRF1 (RP)	RING + PHD	90-250	284	875.333	591.333	275.417
TRIM66 (PB)	PHD + Bromo	966-1216	591.833	1218.83	627	576.25
SP140L	SAND + PHD + Bromo	280-580	274.667	1056.42	781.75	256.917
MLL5	PHD	100-180	300.667	1086.67	786	290.667
