# Supplementary material for: Characterization of the plant homeodomain (PHD) reader family for their histone tail interactions
Source: Epigenetics Chromatin. 2020 Jan 24;13:3. doi: 10.1186/s13072-020-0328-z (PMC6979384; doi:10.1186/s13072-020-0328-z)
Supplement: Supplementary file 4 — Additional file 4: Table S3. dCypher Results. Excel Tab Peptide Phase A is a compiled set of binding data: chromatin reader titration vs. several peptide targets. Data is presented as raw Alpha counts in duplicates at each concentration tested. Excel Tab Peptide Phase B is a compiled set of binding data: chromatin reader at optimized concentrations vs. entire 293 peptide library. Data is presented as the average and standard deviation of duplicates. Excel Tab Peptide Phase B Heatmap contains a condensed form of Peptide Phase B data displaying an average of duplicates for each chromatin reader tested and individually formatted to demonstrate binding specificity. Key: red = strong binding; blue = weak/no binding. [file 13072_2020_328_MOESM4_ESM.xlsx]

## Sheet: Peptide Phase A
KDM7A							TRIM66 (PB)							DIDO1							DPF2 (PPC2W2)							CHD4 (PPCC)							CHD5 (PPCC)							PHRF1 (RP)							MLL5
log(KDM7A)	H3 (1-20)		H3K4me3		H3K9me3		log(TRIM66)	H3 (1-20)		H3K4me3		H3K9me3		log(DIDO1)	H3 (1-20)		H3K4me3		H3K9me3		log(DPF2)	H3 (1-20)		H3K4me3		H3K9me3		log(CHD4)	H3 (1-20)		H3K4me3		H3K9me3		log(CHD5)	H3 (1-20)		H3K4me3		H3K9me3		log(PHRF1)	H3 (1-20)		H3K4me3		H3K9me3		log(MLL5)
1e-06	174225	166286	562625	574164	770833	758864	1e-06	30823	24974	766	1587	367727	356816	1e-06	17985	21611	119503	118842	83422	75699	1e-06	394361	388170	132788	141512	349229	346836	1e-06	124756	107916	92548	101644	113298	116101	1e-06	152196	123183	153316	151490	177296	126439	1e-06	216523	228965	1233	985	256919	262767	1e-06
3.33e-07	230469	223966	586410	590718	744857	741861	3.33e-07	503229	402424	4921	5529	672615	618578	3.33e-07	2498	2810	277749	288607	14432	12252	3.33e-07	517292	524585	12214	13676	513378	523944	3.33e-07	354912	327827	76777	84325	358441	337132	3.33e-07	200909	155112	167827	183768	169101	154383	3.33e-07	251753	265143	1178	1039	288193	294996	3.33e-07
1.11e-07	182393	106774	609800	614143	731371	734832	1.11e-07	610002	597473	13664	13085	808080	778289	1.11e-07	1318	1068	352802	348724	2761	1727	1.11e-07	569645	577350	3566	2122	582706	585610	1.11e-07	408285	381326	9201	8484	468395	477634	1.11e-07	269386	260785	129945	123077	262862	249522	1.11e-07	265249	280731	1144	922	311082	325053	1.11e-07
3.7e-08	35688	19060	644799	639655	713183	707187	3.7e-08	688495	639466	22128	23460	877554	846697	3.7e-08	1306	968	434107	434368	5177	1807	3.7e-08	591042	592618	2683	1796	599507	610021	3.7e-08	343207	338121	1838	1851	506400	506104	3.7e-08	277727	278996	72316	73564	335883	320311	3.7e-08	239596	253647	1221	931	271174	279261	3.7e-08
1.23e-08	7486	4762	661151	672499	594523	561924	1.23e-08	387192	435461	9206	12163	794008	799069	1.23e-08	1369	1188	522612	513605	2357	3124	1.23e-08	592644	597409	2659	1723	613150	613230	1.23e-08	250511	248845	1259	993	470688	475074	1.23e-08	144677	168244	25727	26001	236268	231759	1.23e-08	134515	130001	1245	1073	139821	124212	1.23e-08
4.12e-09	3362	2668	590975	600711	195603	119873	4.12e-09	226243	163332	2424	2982	398450	393839	4.12e-09	1715	1014	591525	592703	10684	2221	4.12e-09	587099	588731	2423	1849	608762	617956	4.12e-09	137814	144644	1387	1014	379138	386652	4.12e-09	35418	40879	5828	6208	80333	71506	4.12e-09	25233	27380	1235	1407	25000	25428	4.12e-09
1.37e-09	1771	1581	397227	418041	13189	6546	1.37e-09	29601	33016	1741	2184	108902	96121	1.37e-09	1459	1053	556549	564469	23035	2321	1.37e-09	540008	556680	2353	1790	573938	577928	1.37e-09	33990	46636	1693	1140	171478	161274	1.37e-09	4907	6026	1836	1878	11683	12239	1.37e-09	3439	3427	1221	1327	2828	2508	1.37e-09
4.57e-10	1171	1239	189933	194154	1806	1780	4.57e-10	6808	5618	1997	885	14262	11925	4.57e-10	1301	1003	353334	355061	2466	1518	4.57e-10	402857	426811	1267	970	453507	451343	4.57e-10	5263	5921	1273	1231	23361	24852	4.57e-10	1570	1774	1324	1422	2117	1963	4.57e-10	1533	1581	1300	1246	1482	894	4.57e-10
1.52e-10	1258	1356	61563	63363	1277	1357	1.52e-10	1408	1372	797	1977	2800	2596	1.52e-10	1267	1096	149926	151479	1931	1353	1.52e-10	149331	173099	1239	994	191839	190632	1.52e-10	1552	1651	1263	1270	2958	2821	1.52e-10	1290	1296	1204	1205	1336	1195	1.52e-10	1269	1265	1234	1264	1206	1171	1.52e-10
5.08e-11	1243	1288	16041	16830	1280	1300	5.08e-11	777	11574	684	633	966	1031	5.08e-11	1199	1225	44715	50142	1272	1222	5.08e-11	21493	24721	1204	1233	33006	33344	5.08e-11	1294	1296	1219	1250	1443	1317	5.08e-11	1183	1219	1236	1258	1138	1099	5.08e-11	1164	1443	1516	1238	1307	1273	5.08e-11
1.69e-11	1208	1260	4373	4301	1257	1221	1.69e-11	1720	760	663	792	1256	772	1.69e-11	1333	1215	12713	13362	1195	1272	1.69e-11	3061	3171	1188	1210	4121	4270	1.69e-11	1229	1250	1229	1287	1261	1193	1.69e-11	1210	1187	1215	1493	1122	1099	1.69e-11	1208	1292	1179	1120	1146	1254	1.69e-11
5.65e-12	1216	1230	1742	1609	1262	1262	0	692	1418	1476	693	4295	669	5.65e-12	1173	1090	3863	3412	1163	1249	5.65e-12	1344	1435	1196	1172	1511	1553	5.65e-12	1165	1396	1282	1223	1210	1157	5.65e-12	1124	1162	1184	1158	1238	1033	5.65e-12	1234	1203	1182	1228	1153	1142	5.65e-12
1.88e-12	1235	1188	1235	1322	1153	1189								1.88e-12	1216	1186	1545	1589	1285	1249	1.88e-12	1187	1336	1217	1231	1188	1303	1.88e-12	1098	1171	1166	1302	1157	1197	1.88e-12	1088	1131	1159	1107	1075	987	1.88e-12	1206	1100	1047	1104	1115	1236	1.88e-12
0	1184	1152	1179	1179	1113	1191								0	1161	1296	1223	1195	1093	1122	0	1214	1131	1158	1101	1190	1162	0	1058	1087	1282	1119	1070	1147	0	1132	1020	1091	997	1076	1008	0	1088	1094	1193	1109	1038	1100	0
[truncated: 6 more columns]

## Sheet: Peptide Phase B
KDM7A (0.15 nM)				TRIM66 (7 nM)				DIDO1 (0.1 nM)				DPF2 (0.1 nM)				CHD4 (0.65 nM)				CHD5 (5.2 nM)				PHRF1 (15 nM)				MLL5 (0.02 nM)
Peptide Number	Peptide Name	Average	Std. Dev.	Peptide Number	Peptide Name	Average	Std. Dev.	Peptide Number	Peptide Name	Average	Std. Dev.	Peptide Number	Peptide Name	Average	Std. Dev.	Peptide Number	Peptide Name	Average	Std. Dev.	Peptide Number	Peptide Name	Average	Std. Dev.	Peptide Number	Peptide Name	Average	Std. Dev.	Peptide Number	Peptide Name	Average	Std. Dev.
1	H3 (1-20)	1437.5	14.8492	1	H3 (1-20)	523910	21951.4	1	H3 (1-20)	815	14.1421	1	H3 (1-20)	357863	33314.6	1	H3 (1-20)	133226	25755	1	H3 (1-20)	100872	4054.55	1	H3 (1-20)	17020.5	2004.65	1	H3 (1-20)	1746.5	3.53553
2	H3K9ac (1-20)	1535	70.7107	2	H3K9ac (1-20)	401402	23024.8	2	H3K9ac (1-20)	711.5	99.7021	2	H3K9ac (1-20)	356238	10464.5	2	H3K9ac (1-20)	113448	3741.3	2	H3K9ac (1-20)	132892	9190.27	2	H3K9ac (1-20)	9777.5	221.324	2	H3K9ac (1-20)	2425	233.345
3	H3K9ac (1-20)	1462.5	119.501	3	H3K9ac (1-20)	389705	3669.88	3	H3K9ac (1-20)	616.5	70.0036	3	H3K9ac (1-20)	345830	12922.4	3	H3K9ac (1-20)	66422.5	12795.1	3	H3K9ac (1-20)	97310	10173.9	3	H3K9ac (1-20)	3458	123.037	3	H3K9ac (1-20)	1859	4.24264
4	H3K4ac (1-20)	1192	144.25	4	H3K4ac (1-20)	4300	2613.47	4	H3K4ac (1-20)	1038.5	181.726	4	H3K4ac (1-20)	735.5	57.2756	4	H3K4ac (1-20)	260.5	89.8026	4	H3K4ac (1-20)	787.5	21.9203	4	H3K4ac (1-20)	1202	103.238	4	H3K4ac (1-20)	1375.5	108.187
5	H3K4ac + K14ac (1-20)	1556	89.0955	5	H3K4ac + K14ac (1-20)	5924.5	4219.31	5	H3K4ac + K14ac (1-20)	876.5	299.106	5	H3K4ac + K14ac (1-20)	1400.5	522.552	5	H3K4ac + K14ac (1-20)	260	24.0416	5	H3K4ac + K14ac (1-20)	290.5	78.4889	5	H3K4ac + K14ac (1-20)	1617	104.652	5	H3K4ac + K14ac (1-20)	1540	111.723
6	H3K9ac + K14ac (1-20)	1532	1.41421	6	H3K9ac + K14ac (1-20)	312346	5374.72	6	H3K9ac + K14ac (1-20)	562.5	26.163	6	H3K9ac + K14ac (1-20)	257492	246.073	6	H3K9ac + K14ac (1-20)	855	66.468	6	H3K9ac + K14ac (1-20)	4075	1370.37	6	H3K9ac + K14ac (1-20)	1611.5	88.3883	6	H3K9ac + K14ac (1-20)	1693.5	105.359
7	H3K4ac + K9ac (1-20)	1552.5	72.832	7	H3K4ac + K9ac (1-20)	24066	20998.2	7	H3K4ac + K9ac (1-20)	647	7.07107	7	H3K4ac + K9ac (1-20)	676	581.242	7	H3K4ac + K9ac (1-20)	296	35.3553	7	H3K4ac + K9ac (1-20)	457.5	37.4767	7	H3K4ac + K9ac (1-20)	1582.5	70.0036	7	H3K4ac + K9ac (1-20)	1612.5	127.986
8	H3K4ac + K9ac + K14ac (1-20)	1510.5	24.7487	8	H3K4ac + K9ac + K14ac (1-20)	1127.5	194.454	8	H3K4ac + K9ac + K14ac (1-20)	591.5	120.915	8	H3K4ac + K9ac + K14ac (1-20)	865.5	181.726	8	H3K4ac + K9ac + K14ac (1-20)	282.5	23.3345	8	H3K4ac + K9ac + K14ac (1-20)	303	31.1127	8	H3K4ac + K9ac + K14ac (1-20)	1675	16.9706	8	H3K4ac + K9ac + K14ac (1-20)	1516.5	36.0624
10	H3K18ac (1-20)	1529	33.9411	10	H3K18ac (1-20)	379460	32643.6	10	H3K18ac (1-20)	9444	11844	10	H3K18ac (1-20)	243687	1472.2	10	H3K18ac (1-20)	1380	5.65685	10	H3K18ac (1-20)	1421	11.3137	10	H3K18ac (1-20)	2011	93.3381	10	H3K18ac (1-20)	1685	178.191
11	H3K14ac + K18ac (1-20)	1599.5	58.6899	11	H3K14ac + K18ac (1-20)	374358	21547.7	11	H3K14ac + K18ac (1-20)	695	100.409	11	H3K14ac + K18ac (1-20)	308808	5720.49	11	H3K14ac + K18ac (1-20)	412.5	12.0208	11	H3K14ac + K18ac (1-20)	478	74.9533	11	H3K14ac + K18ac (1-20)	1736	59.397	11	H3K14ac + K18ac (1-20)	1628	66.468
12	H3K9ac + K18ac (1-20)	1581	57.9828	12	H3K9ac + K18ac (1-20)	294359	4046.07	12	H3K9ac + K18ac (1-20)	650.5	9.19239	12	H3K9ac + K18ac (1-20)	204268	0	12	H3K9ac + K18ac (1-20)	402.5	2.12132	12	H3K9ac + K18ac (1-20)	509	25.4558	12	H3K9ac + K18ac (1-20)	1767	26.8701	12	H3K9ac + K18ac (1-20)	1661.5	61.5183
13	H3K4ac + K18ac (1-20)	1626.5	92.631	13	H3K4ac + K18ac (1-20)	17996.5	20164.6	13	H3K4ac + K18ac (1-20)	811	70.7107	13	H3K4ac + K18ac (1-20)	497.5	251.023	13	H3K4ac + K18ac (1-20)	357.5	20.5061	13	H3K4ac + K18ac (1-20)	349	21.2132	13	H3K4ac + K18ac (1-20)	1634.5	0.707107	13	H3K4ac + K18ac (1-20)	1678.5	142.128
14	H3K9ac + K14ac + K18ac (1-20)	1538	26.8701	14	H3K9ac + K14ac + K18ac (1-20)	230106	27471.8	14	H3K9ac + K14ac + K18ac (1-20)	1843.5	1702.01	14	H3K9ac + K14ac + K18ac (1-20)	154392	7001.06	14	H3K9ac + K14ac + K18ac (1-20)	283	35.3553	14	H3K9ac + K14ac + K18ac (1-20)	295	18.3848	14	H3K9ac + K14ac + K18ac (1-20)	1663	120.208	14	H3K9ac + K14ac + K18ac (1-20)	1581	76.3675
15	H3K4ac + K14ac + K18ac (1-20)	1496.5	57.2756	15	H3K4ac + K14ac + K18ac (1-20)	2352.5	985	15	H3K4ac + K14ac + K18ac (1-20)	611	1.41421	15	H3K4ac + K14ac + K18ac (1-20)	415	156.978	15	H3K4ac + K14ac + K18ac (1-20)	312.5	38.8909	15	H3K4ac + K14ac + K18ac (1-20)	288.5	28.9914	15	H3K4ac + K14ac + K18ac (1-20)	1600	60.8112	15	H3K4ac + K14ac + K18ac (1-20)	1592	131.522
16	H3K4ac + K9ac + K18ac (1-20)	1595.5	4.94975	16	H3K4ac + K9ac + K18ac (1-20)	895	22.6274	16	H3K4ac + K9ac + K18ac (1-20)	690.5	44.5477	16	H3K4ac + K9ac + K18ac (1-20)	527	66.468	16	H3K4ac + K9ac + K18ac (1-20)	296.5	9.19239	16	H3K4ac + K9ac + K18ac (1-20)	291	9.89949	16	H3K4ac + K9ac + K18ac (1-20)	1700.5	109.602	16	H3K4ac + K9ac + K18ac (1-20)	1632	173.948
17	H3K4ac + K9ac + K14ac + K18ac (1-20)	1552	28.2843	17	H3K4ac + K9ac + K14ac + K18ac (1-20)	778.5	50.2046	17	H3K4ac + K9ac + K14ac + K18ac (1-20)	723	117.38	17	H3K4ac + K9ac + K14ac + K18ac (1-20)	658	28.2843	17	H3K4ac + K9ac + K14ac + K18ac (1-20)	271	25.4558	17	H3K4ac + K9ac + K14ac + K18ac (1-20)	309	42.4264	17	H3K4ac + K9ac + K14ac + K18ac (1-20)	1675.5	2.12132	17	H3K4ac + K9ac + K14ac + K18ac (1-20)	1671	110.309
18	H3K4me3 (1-20)	44585.5	2455.78	18	H3K4me3 (1-20)	133107	9135.82	18	H3K4me3 (1-20)	164312	10638.4	18	H3K4me3 (1-20)	82944	5256.63	18	H3K4me3 (1-20)	23678	25.4558	18	H3K4me3 (1-20)	70390	11644.6	18	H3K4me3 (1-20)	1496.5	45.9619	18	H3K4me3 (1-20)	20934	432.749
19	H3K4me3 + K9ac (1-20)	55351	11.3137	19	H3K4me3 + K9ac (1-20)	16813.5	12092.2	19	H3K4me3 + K9ac (1-20)	147562	2349.01	19	H3K4me3 + K9ac (1-20)	7360.5	927.017	19	H3K4me3 + K9ac (1-20)	473	4.24264	19	H3K4me3 + K9ac (1-20)	10470	4218.6	19	H3K4me3 + K9ac (1-20)	1732	4.24264	19	H3K4me3 + K9ac (1-20)	26677.5	492.853
20	H3K4me3 + K14ac (1-20)	48865.5	427.8	20	H3K4me3 + K14ac (1-20)	27431	11356.1	20	H3K4me3 + K14ac (1-20)	152476	3886.97	20	H3K4me3 + K14ac (1-20)	23105.5	1918.38	20	H3K4me3 + K14ac (1-20)	441.5	6.36396	20	H3K4me3 + K14ac (1-20)	4472	141.421	20	H3K4me3 + K14ac (1-20)	1734	72.1249	20	H3K4me3 + K14ac (1-20)	26010.5	754.483
21	H3K4me3 + K18ac (1-20)	52724.5	4120.31	21	H3K4me3 + K18ac (1-20)	135884	22455.6	21	H3K4me3 + K18ac (1-20)	154161	8243.45	21	H3K4me3 + K18ac (1-20)	18167.5	764.382	21	H3K4me3 + K18ac (1-20)	547.5	2.12132	21	H3K4me3 + K18ac (1-20)	1062.5	152.028	21	H3K4me3 + K18ac (1-20)	1792	19.799	21	H3K4me3 + K18ac (1-20)	24013.5	334.462
22	H3K4me3 + K9ac + K14ac (1-20)	56142.5	574.878	22	H3K4me3 + K9ac + K14ac (1-20)	4260.5	1894.34	22	H3K4me3 + K9ac + K14ac (1-20)	152212	3874.24	22	H3K4me3 + K9ac + K14ac (1-20)	841.5	178.898	22	H3K4me3 + K9ac + K14ac (1-20)	289.5	0.707107	22	H3K4me3 + K9ac + K14ac (1-20)	318.5	20.5061	22	H3K4me3 + K9ac + K14ac (1-20)	1691.5	3.53553	22	H3K4me3 + K9ac + K14ac (1-20)	27368.5	704.985
23	H3K4me3 + K9ac + K18ac (1-20)	54336.5	3046.92	23	H3K4me3 + K9ac + K18ac (1-20)	2432.5	929.845	23	H3K4me3 + K9ac + K18ac (1-20)	154851	3416.74	23	H3K4me3 + K9ac + K18ac (1-20)	1246.5	891.662	23	H3K4me3 + K9ac + K18ac (1-20)	285	2.82843	23	H3K4me3 + K9ac + K18ac (1-20)	323.5	21.9203	23	H3K4me3 + K9ac + K18ac (1-20)	1637	31.1127	23	H3K4me3 + K9ac + K18ac (1-20)	28636.5	943.988
24	H3K4me3 + K14ac + K18ac (1-20)	50348	1213.4	24	H3K4me3 + K14ac + K18ac (1-20)	6829	1110.16	24	H3K4me3 + K14ac + K18ac (1-20)	158248	681.651	24	H3K4me3 + K14ac + K18ac (1-20)	4179.5	569.221	24	H3K4me3 + K14ac + K18ac (1-20)	324	35.3553	24	H3K4me3 + K14ac + K18ac (1-20)	331.5	54.4472	24	H3K4me3 + K14ac + K18ac (1-20)	1688.5	65.7609	24	H3K4me3 + K14ac + K18ac (1-20)	26378.5	1858.98
25	H3K4me3 + K9ac + K14ac + K18ac (1-20)	52393	588.313	25	H3K4me3 + K9ac + K14ac + K18ac (1-20)	1197.5	402.344	25	H3K4me3 + K9ac + K14ac + K18ac (1-20)	162646	2840.45	25	H3K4me3 + K9ac + K14ac + K18ac (1-20)	642.5	7.77817	25	H3K4me3 + K9ac + K14ac + K18ac (1-20)	257	28.2843	25	H3K4me3 + K9ac + K14ac + K18ac (1-20)	302.5	47.3762	25	H3K4me3 + K9ac + K14ac + K18ac (1-20)	1651	131.522	25	H3K4me3 + K9ac + K14ac + K18ac (1-20)	30434	882.469
26	H3T3p + K4me3 + K9ac + K14ac + K18ac (1-20)	1367	90.5097	26	H3T3p + K4me3 + K9ac + K14ac + K18ac (1-20)	758.5	188.798	26	H3T3p + K4me3 + K9ac + K14ac + K18ac (1-20)	803	387.495	26	H3T3p + K4me3 + K9ac + K14ac + K18ac (1-20)	680	123.037	26	H3T3p + K4me3 + K9ac + K14ac + K18ac (1-20)	265.5	21.9203	26	H3T3p + K4me3 + K9ac + K14ac + K18ac (1-20)	219.5	4.94975	26	H3T3p + K4me3 + K9ac + K14ac + K18ac (1-20)	1461	130.108	26	H3T3p + K4me3 + K9ac + K14ac + K18ac (1-20)	1421.5	19.0919
27	H3T3p + K4me3 (1-20)	1439	123.037	27	H3T3p + K4me3 (1-20)	737.5	77.0746	27	H3T3p + K4me3 (1-20)	862.5	229.81	27	H3T3p + K4me3 (1-20)	529	98.9949	27	H3T3p + K4me3 (1-20)	294	15.5563	27	H3T3p + K4me3 (1-20)	337.5	16.2635	27	H3T3p + K4me3 (1-20)	1532	125.865	27	H3T3p + K4me3 (1-20)	1466.5	4.94975
28	H3R2me2a + T3p + K4me3 + K9ac + K14ac + K18ac	1397.5	45.9619	28	H3R2me2a + T3p + K4me3 + K9ac + K14ac + K18ac	698.5	9.19239	28	H3R2me2a + T3p + K4me3 + K9ac + K14ac + K18ac	692.5	174.655	28	H3R2me2a + T3p + K4me3 + K9ac + K14ac + K18ac	549.5	37.4767	28	H3R2me2a + T3p + K4me3 + K9ac + K14ac + K18ac	257.5	44.5477	28	H3R2me2a + T3p + K4me3 + K9ac + K14ac + K18ac	245	18.3848	28	H3R2me2a + T3p + K4me3 + K9ac + K14ac + K18ac	1475	106.066	28	H3R2me2a + T3p + K4me3 + K9ac + K14ac + K18ac	1416	124.451
29	H3R2me2a + T3p + K4me3 (1-20)	1490.5	125.158	29	H3R2me2a + T3p + K4me3 (1-20)	785.5	119.501	29	H3R2me2a + T3p + K4me3 (1-20)	670.5	109.602	29	H3R2me2a + T3p + K4me3 (1-20)	590.5	98.2878	29	H3R2me2a + T3p + K4me3 (1-20)	224	4.24264	29	H3R2me2a + T3p + K4me3 (1-20)	249.5	53.033	29	H3R2me2a + T3p + K4me3 (1-20)	1488.5	28.9914	29	H3R2me2a + T3p + K4me3 (1-20)	1412.5	4.94975
30	H3R2me2a + K4me3 (1-20)	65145.5	2499.62	30	H3R2me2a + K4me3 (1-20)	3260	2702.56	30	H3R2me2a + K4me3 (1-20)	111840	104423	30	H3R2me2a + K4me3 (1-20)	673	212.132	30	H3R2me2a + K4me3 (1-20)	462	35.3553	30	H3R2me2a + K4me3 (1-20)	1179	323.855	30	H3R2me2a + K4me3 (1-20)	1655	43.8406	30	H3R2me2a + K4me3 (1-20)	29424.5	1948.08
32	H3K4me2 (1-20)	55191	977.222	32	H3K4me2 (1-20)	141891	8592.76	32	H3K4me2 (1-20)	202293	1977.07	32	H3K4me2 (1-20)	114277	1619.27	32	H3K4me2 (1-20)	9036	335.169	32	H3K4me2 (1-20)	53561	6571.85	32	H3K4me2 (1-20)	1778	162.635	32	H3K4me2 (1-20)	36371.5	433.456
33	H3K4me2 + K9ac + K14ac + K18ac (1-20)	36375	1190.77	33	H3K4me2 + K9ac + K14ac + K18ac (1-20)	7107.5	2307.29	33	H3K4me2 + K9ac + K14ac + K18ac (1-20)	91969	41063.1	33	H3K4me2 + K9ac + K14ac + K18ac (1-20)	7969.5	371.231	33	H3K4me2 + K9ac + K14ac + K18ac (1-20)	227	0	33	H3K4me2 + K9ac + K14ac + K18ac (1-20)	156	25.4558	33	H3K4me2 + K9ac + K14ac + K18ac (1-20)	1467.5	0.707107	33	H3K4me2 + K9ac + K14ac + K18ac (1-20)	28756	213.546
34	H3K4me1 (1-20)	1836.5	88.3883	34	H3K4me1 (1-20)	415219	22904.6	34	H3K4me1 (1-20)	149805	51009.3	34	H3K4me1 (1-20)	342341	14014.9	34	H3K4me1 (1-20)	52144.5	8252.64	34	H3K4me1 (1-20)	101488	1091.07	34	H3K4me1 (1-20)	7281	868.327	34	H3K4me1 (1-20)	39209.5	91.2168
35	H3K4me1 + K9ac + K14ac + K18ac (1-20)	1413.5	13.435	35	H3K4me1 + K9ac + K14ac + K18ac (1-20)	64158.5	26466.3	35	H3K4me1 + K9ac + K14ac + K18ac (1-20)	609	41.0122	35	H3K4me1 + K9ac + K14ac + K18ac (1-20)	52046	844.285	35	H3K4me1 + K9ac + K14ac + K18ac (1-20)	286	11.3137	35	H3K4me1 + K9ac + K14ac + K18ac (1-20)	306.5	31.8198	35	H3K4me1 + K9ac + K14ac + K18ac (1-20)	1577.5	96.8736	35	H3K4me1 + K9ac + K14ac + K18ac (1-20)	5945.5	120.915
36	H3S10p (1-20)	1463	24.0416	36	H3S10p (1-20)	261948	88.3883	36	H3S10p (1-20)	592	8.48528	36	H3S10p (1-20)	8610.5	679.53	36	H3S10p (1-20)	352	11.3137	36	H3S10p (1-20)	704.5	61.5183	36	H3S10p (1-20)	1679	169.706	36	H3S10p (1-20)	1470.5	17.6777
37	H3K4ac + K9ac + S10p + K14ac + K18ac (1-20)	1569	224.86	37	H3K4ac + K9ac + S10p + K14ac + K18ac (1-20)	6259	7160.16	37	H3K4ac + K9ac + S10p + K14ac + K18ac (1-20)	924	162.635	37	H3K4ac + K9ac + S10p + K14ac + K18ac (1-20)	1018	685.894	37	H3K4ac + K9ac + S10p + K14ac + K18ac (1-20)	244.5	10.6066	37	H3K4ac + K9ac + S10p + K14ac + K18ac (1-20)	262	14.1421	37	H3K4ac + K9ac + S10p + K14ac + K18ac (1-20)	1545	26.8701	37	H3K4ac + K9ac + S10p + K14ac + K18ac (1-20)	1386.5	16.2635
38	H3K4me3 + S10p (1-20)	49083.5	5644.83	38	H3K4me3 + S10p (1-20)	1390.5	410.829	38	H3K4me3 + S10p (1-20)	163908	744.583	38	H3K4me3 + S10p (1-20)	487	9.89949	38	H3K4me3 + S10p (1-20)	201.5	24.7487	38	H3K4me3 + S10p (1-20)	252	18.3848	38	H3K4me3 + S10p (1-20)	1548	29.6985	38	H3K4me3 + S10p (1-20)	24961	1684.33
39	H3K4me3 + K9ac + S10p + K14ac + K18ac (1-20)	56271	7099.35	39	H3K4me3 + K9ac + S10p + K14ac + K18ac (1-20)	845	53.7401	39	H3K4me3 + K9ac + S10p + K14ac + K18ac (1-20)	112228	7678.47	39	H3K4me3 + K9ac + S10p + K14ac + K18ac (1-20)	501.5	41.7193	39	H3K4me3 + K9ac + S10p + K14ac + K18ac (1-20)	265.5	3.53553	39	H3K4me3 + K9ac + S10p + K14ac + K18ac (1-20)	255	11.3137	39	H3K4me3 + K9ac + S10p + K14ac + K18ac (1-20)	1521.5	89.8026	39	H3K4me3 + K9ac + S10p + K14ac + K18ac (1-20)	22477	2382.95
40	H3R2me2a + K4me3 + S10p (1-20)	64478.5	4735.49	40	H3R2me2a + K4me3 + S10p (1-20)	925.5	24.7487	40	H3R2me2a + K4me3 + S10p (1-20)	161878	7904.04	40	H3R2me2a + K4me3 + S10p (1-20)	612.5	99.7021	40	H3R2me2a + K4me3 + S10p (1-20)	273	42.4264	40	H3R2me2a + K4me3 + S10p (1-20)	508.5	347.189	40	H3R2me2a + K4me3 + S10p (1-20)	1574.5	34.6482	40	H3R2me2a + K4me3 + S10p (1-20)	28244	2770.44
41	H3R2me2a + K4me3 + K9ac + S10p + K14ac + K18ac (1-20)	34788	828.729	41	H3R2me2a + K4me3 + K9ac + S10p + K14ac + K18ac (1-20)	1888.5	289.207	41	H3R2me2a + K4me3 + K9ac + S10p + K14ac + K18ac (1-20)	60697.5	10188.7	41	H3R2me2a + K4me3 + K9ac + S10p + K14ac + K18ac (1-20)	238.5	168.999	41	H3R2me2a + K4me3 + K9ac + S10p + K14ac + K18ac (1-20)	140	182.434	41	H3R2me2a + K4me3 + K9ac + S10p + K14ac + K18ac (1-20)	133	84.8528	41	H3R2me2a + K4me3 + K9ac + S10p + K14ac + K18ac (1-20)	1590	83.4386	41	H3R2me2a + K4me3 + K9ac + S10p + K14ac + K18ac (1-20)	11914.5	621.547
42	H3K9me3 (1-20)	1503.5	212.839	42	H3K9me3 (1-20)	544314	22154.4	42	H3K9me3 (1-20)	54374.5	61746.7	42	H3K9me3 (1-20)	381654	689.429	42	H3K9me3 (1-20)	174124	14982.9	42	H3K9me3 (1-20)	147409	5094	42	H3K9me3 (1-20)	40263	4836.61	42	H3K9me3 (1-20)	3650	568.514
43	H3K4ac + K9me3 + K14ac + K18ac (1-20)	1498	12.7279	43	H3K4ac + K9me3 + K14ac + K18ac (1-20)	870	96.1665	43	H3K4ac + K9me3 + K14ac + K18ac (1-20)	646.5	173.241	43	H3K4ac + K9me3 + K14ac + K18ac (1-20)	809.5	112.43	43	H3K4ac + K9me3 + K14ac + K18ac (1-20)	329	50.9117	43	H3K4ac + K9me3 + K14ac + K18ac (1-20)	265.5	26.163	43	H3K4ac + K9me3 + K14ac + K18ac (1-20)	1560	164.049	43	H3K4ac + K9me3 + K14ac + K18ac (1-20)	1380.5	21.9203
44	H3K4me2 + K9ac + K18ac (1-20)	47425	2791.66	44	H3K4me2 + K9ac + K18ac (1-20)	16415	2218.9	44	H3K4me2 + K9ac + K18ac (1-20)	154070	4652.06	44	H3K4me2 + K9ac + K18ac (1-20)	5489	199.404	44	H3K4me2 + K9ac + K18ac (1-20)	277.5	27.5772	44	H3K4me2 + K9ac + K18ac (1-20)	305.5	17.6777	44	H3K4me2 + K9ac + K18ac (1-20)	1612.5	48.7904	44	H3K4me2 + K9ac + K18ac (1-20)	31774	956.008
45	H3K4me1 + K9ac + K18ac (1-20)	1473	67.8823	45	H3K4me1 + K9ac + K18ac (1-20)	144199	67887.9	45	H3K4me1 + K9ac + K18ac (1-20)	5777.5	3662.11	45	H3K4me1 + K9ac + K18ac (1-20)	69388	42866.2	45	H3K4me1 + K9ac + K18ac (1-20)	332.5	20.5061	45	H3K4me1 + K9ac + K18ac (1-20)	356	14.1421	45	H3K4me1 + K9ac + K18ac (1-20)	1605	33.9411	45	H3K4me1 + K9ac + K18ac (1-20)	11958	9859.9
47	H3R2me2a (1-20)	1475.5	7.77817	47	H3R2me2a (1-20)	266498	7510.18	47	H3R2me2a (1-20)	1586.5	647.003	47	H3R2me2a (1-20)	36250.5	4185.37	47	H3R2me2a (1-20)	19705	9748.17	47	H3R2me2a (1-20)	22766.5	1972.12	47	H3R2me2a (1-20)	1974.5	17.6777	47	H3R2me2a (1-20)	1594	77.7817
48	H3R2me2a + K4ac + K9ac + K14ac + K18ac (1-20)	1395.5	92.631	48	H3R2me2a + K4ac + K9ac + K14ac + K18ac (1-20)	771	21.2132	48	H3R2me2a + K4ac + K9ac + K14ac + K18ac (1-20)	836.5	375.474	48	H3R2me2a + K4ac + K9ac + K14ac + K18ac (1-20)	624	165.463	48	H3R2me2a + K4ac + K9ac + K14ac + K18ac (1-20)	258	7.07107	48	H3R2me2a + K4ac + K9ac + K14ac + K18ac (1-20)	302.5	7.77817	48	H3R2me2a + K4ac + K9ac + K14ac + K18ac (1-20)	1576.5	3.53553	48	H3R2me2a + K4ac + K9ac + K14ac + K18ac (1-20)	1400.5	27.5772
50	H3R2me2a + K4me3 + K9ac + K14ac + K18ac (1-20)	62903	3819.79	50	H3R2me2a + K4me3 + K9ac + K14ac + K18ac (1-20)	936.5	232.638	50	H3R2me2a + K4me3 + K9ac + K14ac + K18ac (1-20)	163673	1.41421	50	H3R2me2a + K4me3 + K9ac + K14ac + K18ac (1-20)	593	77.7817	50	H3R2me2a + K4me3 + K9ac + K14ac + K18ac (1-20)	264	25.4558	50	H3R2me2a + K4me3 + K9ac + K14ac + K18ac (1-20)	256	7.07107	50	H3R2me2a + K4me3 + K9ac + K14ac + K18ac (1-20)	1531.5	36.0624	50	H3R2me2a + K4me3 + K9ac + K14ac + K18ac (1-20)	28854	742.462
51	H3R2me1 + K4me3	52784	1967.17	51	H3R2me1 + K4me3	21436.5	6718.22	51	H3R2me1 + K4me3	163503	988.535	51	H3R2me1 + K4me3	1448	321.026	51	H3R2me1 + K4me3	3050	989.949	51	H3R2me1 + K4me3	38201.5	2527.91	51	H3R2me1 + K4me3	1845	22.6274	51	H3R2me1 + K4me3	26327.5	871.863
52	H3R2me1 + K4me3 + K9ac + K14ac + K18ac (1-20)	43938.5	440.528	52	H3R2me1 + K4me3 + K9ac + K14ac + K18ac (1-20)	940.5	40.3051	52	H3R2me1 + K4me3 + K9ac + K14ac + K18ac (1-20)	159398	1871.71	52	H3R2me1 + K4me3 + K9ac + K14ac + K18ac (1-20)	763	49.4975	52	H3R2me1 + K4me3 + K9ac + K14ac + K18ac (1-20)	279	21.2132	52	H3R2me1 + K4me3 + K9ac + K14ac + K18ac (1-20)	256	45.2548	52	H3R2me1 + K4me3 + K9ac + K14ac + K18ac (1-20)	1554	24.0416	52	H3R2me1 + K4me3 + K9ac + K14ac + K18ac (1-20)	26664	222.032
53	H3Cit2 (1-20)	1299	41.0122	53	H3Cit2 (1-20)	52006	54871.5	53	H3Cit2 (1-20)	870	353.553	53	H3Cit2 (1-20)	1637.5	1011.87	53	H3Cit2 (1-20)	2991.5	1003.38	53	H3Cit2 (1-20)	13560	4186.07	53	H3Cit2 (1-20)	1410.5	84.1457	53	H3Cit2 (1-20)	1255.5	88.3883
54	H3Cit2 + K4me3 (1-20)	59244.5	4763.78	54	H3Cit2 + K4me3 (1-20)	2082.5	958.13	54	H3Cit2 + K4me3 (1-20)	221351	206.475	54	H3Cit2 + K4me3 (1-20)	663	100.409	54	H3Cit2 + K4me3 (1-20)	343	79.196	54	H3Cit2 + K4me3 (1-20)	1813	936.209	54	H3Cit2 + K4me3 (1-20)	1362.5	217.082	54	H3Cit2 + K4me3 (1-20)	21431	5105.31
55	H3Cit2 + K4me3 + K9ac + K14ac + K18ac (1-20)	44927.5	3232.19	55	H3Cit2 + K4me3 + K9ac + K14ac + K18ac (1-20)	786.5	82.7315	55	H3Cit2 + K4me3 + K9ac + K14ac + K18ac (1-20)	23508.5	10651.1	55	H3Cit2 + K4me3 + K9ac + K14ac + K18ac (1-20)	647.5	38.8909	55	H3Cit2 + K4me3 + K9ac + K14ac + K18ac (1-20)	231.5	27.5772	55	H3Cit2 + K4me3 + K9ac + K14ac + K18ac (1-20)	240.5	23.3345	55	H3Cit2 + K4me3 + K9ac + K14ac + K18ac (1-20)	1319	22.6274	55	H3Cit2 + K4me3 + K9ac + K14ac + K18ac (1-20)	2947	311.127
56	H3Cit2 + K4ac + K9ac + K14ac + K18ac (1-20)	1302.5	31.8198	56	H3Cit2 + K4ac + K9ac + K14ac + K18ac (1-20)	2893.5	3304.31	56	H3Cit2 + K4ac + K9ac + K14ac + K18ac (1-20)	666.5	79.9031	56	H3Cit2 + K4ac + K9ac + K14ac + K18ac (1-20)	513.5	7.77817	56	H3Cit2 + K4ac + K9ac + K14ac + K18ac (1-20)	235.5	7.77817	56	H3Cit2 + K4ac + K9ac + K14ac + K18ac (1-20)	242.5	14.8492	56	H3Cit2 + K4ac + K9ac + K14ac + K18ac (1-20)	1322	67.8823	56	H3Cit2 + K4ac + K9ac + K14ac + K18ac (1-20)	1253	29.6985
57	H3T3p (1-20)	1301	35.3553	57	H3T3p (1-20)	989	213.546	57	H3T3p (1-20)	533	26.8701	57	H3T3p (1-20)	585	11.3137	57	H3T3p (1-20)	657	552.958	57	H3T3p (1-20)	351.5	34.6482	57	H3T3p (1-20)	1389	86.267	57	H3T3p (1-20)	1270.5	170.413
58	H4 (1-23)	1496.5	51.6188	58	H4 (1-23)	129724	17025	58	H4 (1-23)	4666	459.619	58	H4 (1-23)	6377	745.291	58	H4 (1-23)	632	15.5563	58	H4 (1-23)	668	19.799	58	H4 (1-23)	2677.5	71.4178	58	H4 (1-23)	1587.5	13.435
59	H4K5ac + K8ac + K12ac + K16ac (1-23)	1548.5	34.6482	59	H4K5ac + K8ac + K12ac + K16ac (1-23)	2718	407.294	59	H4K5ac + K8ac + K12ac + K16ac (1-23)	973	86.267	59	H4K5ac + K8ac + K12ac + K16ac (1-23)	601	50.9117	59	H4K5ac + K8ac + K12ac + K16ac (1-23)	315.5	24.7487	59	H4K5ac + K8ac + K12ac + K16ac (1-23)	295.5	45.9619	59	H4K5ac + K8ac + K12ac + K16ac (1-23)	1642.5	14.8492	59	H4K5ac + K8ac + K12ac + K16ac (1-23)	1612.5	86.9741
60	H3R2me2a + K4me2 (1-20)	31614	5267.95	60	H3R2me2a + K4me2 (1-20)	41407.5	2454.37	60	H3R2me2a + K4me2 (1-20)	213663	21842.5	60	H3R2me2a + K4me2 (1-20)	1653	352.139	60	H3R2me2a + K4me2 (1-20)	1061.5	219.91	60	H3R2me2a + K4me2 (1-20)	6445.5	1488.46	60	H3R2me2a + K4me2 (1-20)	1976.5	135.057	60	H3R2me2a + K4me2 (1-20)	42641.5	1914.14
61	H3R2me2s + K4me2 (1-20)	24901	1804.54	61	H3R2me2s + K4me2 (1-20)	25381.5	15272.8	61	H3R2me2s + K4me2 (1-20)	215543	7805.04	61	H3R2me2s + K4me2 (1-20)	16046.5	986.414	61	H3R2me2s + K4me2 (1-20)	878.5	211.425	61	H3R2me2s + K4me2 (1-20)	7394.5	1693.52	61	H3R2me2s + K4me2 (1-20)	1939.5	154.856	61	H3R2me2s + K4me2 (1-20)	39147	2855.3
62	H3R2me1 + K4me2 (1-20)	55342.5	4550.23	62	H3R2me1 + K4me2 (1-20)	114561	47434.1	62	H3R2me1 + K4me2 (1-20)	244910	2793.78	62	H3R2me1 + K4me2 (1-20)	11907.5	37.4767	62	H3R2me1 + K4me2 (1-20)	4502	1776.25	62	H3R2me1 + K4me2 (1-20)	27254.5	4063.74	62	H3R2me1 + K4me2 (1-20)	2079	29.6985	62	H3R2me1 + K4me2 (1-20)	45239.5	3062.48
63	H3Cit2 + K4me2 (1-20)	6811.5	624.375	63	H3Cit2 + K4me2 (1-20)	2078.5	317.491	63	H3Cit2 + K4me2 (1-20)	186550	5616.55	63	H3Cit2 + K4me2 (1-20)	646.5	74.2462	63	H3Cit2 + K4me2 (1-20)	536	14.1421	63	H3Cit2 + K4me2 (1-20)	4900.5	1686.45	63	H3Cit2 + K4me2 (1-20)	1844.5	58.6899	63	H3Cit2 + K4me2 (1-20)	13587	1487.75
65	H3K4N3	1377	36.7696	65	H3K4N3	426431	24245.3	65	H3K4N3	11464.5	1504.02	65	H3K4N3	283632	9297.04	65	H3K4N3	83840	2497.5	65	H3K4N3	75740.5	8681.15	65	H3K4N3	5174.5	696.5	65	H3K4N3	1470.5	34.6482
66	H4K5ac (1-23)	1464	89.0955	66	H4K5ac (1-23)	215645	73991.7	66	H4K5ac (1-23)	4105	3278.15	66	H4K5ac (1-23)	13620.5	550.836	66	H4K5ac (1-23)	714.5	103.945	66	H4K5ac (1-23)	891.5	19.0919	66	H4K5ac (1-23)	2159	278.6	66	H4K5ac (1-23)	1508	199.404
67	H4K8ac (1-23)	1523.5	13.435	67	H4K8ac (1-23)	195302	42992.1	67	H4K8ac (1-23)	1933.5	781.353	67	H4K8ac (1-23)	11652.5	399.515	67	H4K8ac (1-23)	641.5	115.258	67	H4K8ac (1-23)	937.5	122.329	67	H4K8ac (1-23)	2179	80.6102	67	H4K8ac (1-23)	1694	217.789
68	H4K12ac (1-23)	1553	28.2843	68	H4K12ac (1-23)	214404	18846.5	68	H4K12ac (1-23)	1485.5	234.052	68	H4K12ac (1-23)	7834	922.067	68	H4K12ac (1-23)	620	154.149	68	H4K12ac (1-23)	866.5	57.2756	68	H4K12ac (1-23)	2170	164.049	68	H4K12ac (1-23)	1619	104.652
69	H4K16ac (1-23)	1547.5	33.234	69	H4K16ac (1-23)	167082	20153.3	69	H4K16ac (1-23)	1079.5	34.6482	69	H4K16ac (1-23)	8899	207.889	69	H4K16ac (1-23)	599.5	12.0208	69	H4K16ac (1-23)	820	41.0122	69	H4K16ac (1-23)	2336.5	65.7609	69	H4K16ac (1-23)	1645	154.149
70	H4K5ac + K12ac (1-23)	1452.5	45.9619	70	H4K5ac + K12ac (1-23)	202962	8939.95	70	H4K5ac + K12ac (1-23)	2861.5	2113.54	70	H4K5ac + K12ac (1-23)	5680	462.448	70	H4K5ac + K12ac (1-23)	485.5	47.3762	70	H4K5ac + K12ac (1-23)	589	53.7401	70	H4K5ac + K12ac (1-23)	1863.5	75.6604	70	H4K5ac + K12ac (1-23)	1578.5	113.844
71	H4K8ac + K16ac (1-23)	1495.5	50.2046	71	H4K8ac + K16ac (1-23)	117178	65696.6	71	H4K8ac + K16ac (1-23)	853.5	48.7904	71	H4K8ac + K16ac (1-23)	4487	954.594	71	H4K8ac + K16ac (1-23)	549	8.48528	71	H4K8ac + K16ac (1-23)	648.5	24.7487	71	H4K8ac + K16ac (1-23)	1921.5	105.359	71	H4K8ac + K16ac (1-23)	1662.5	4.94975
72	H4K5ac + K8ac + K12ac (1-23)	1620	121.622	72	H4K5ac + K8ac + K12ac (1-23)	125531	29888	72	H4K5ac + K8ac + K12ac (1-23)	797.5	0.707107	72	H4K5ac + K8ac + K12ac (1-23)	1195.5	292.035	72	H4K5ac + K8ac + K12ac (1-23)	359	48.0833	72	H4K5ac + K8ac + K12ac (1-23)	464	57.9828	72	H4K5ac + K8ac + K12ac (1-23)	1633	67.8823	72	H4K5ac + K8ac + K12ac (1-23)	1586	39.598
73	H4R3me2a (1-23)	1565	46.669	73	H4R3me2a (1-23)	345997	15808.1	73	H4R3me2a (1-23)	69202	23137.9	73	H4R3me2a (1-23)	143560	5298.35	73	H4R3me2a (1-23)	4900	258.801	73	H4R3me2a (1-23)	11614.5	1052.88	73	H4R3me2a (1-23)	2944.5	2.12132	73	H4R3me2a (1-23)	1986	82.0244
74	H4R3me2s (1-23)	1736.5	420.729	74	H4R3me2s (1-23)	327397	16602.9	74	H4R3me2s (1-23)	84328	7168.65	74	H4R3me2s (1-23)	142908	8337.5	74	H4R3me2s (1-23)	3752.5	159.099	74	H4R3me2s (1-23)	11136.5	1294.71	74	H4R3me2s (1-23)	3065	135.765	74	H4R3me2s (1-23)	1984.5	249.609
75	H4R3me1 (1-23)	1572	21.2132	75	H4R3me1 (1-23)	336679	4027.68	75	H4R3me1 (1-23)	77555.5	9139.36	75	H4R3me1 (1-23)	136844	2206.88	75	H4R3me1 (1-23)	5922	772.161	75	H4R3me1 (1-23)	9505.5	1513.92	75	H4R3me1 (1-23)	3956	19.799	75	H4R3me1 (1-23)	1977.5	41.7193
76	H4S1p + R3me2a (1-23)	1567.5	20.5061	76	H4S1p + R3me2a (1-23)	229690	20231	76	H4S1p + R3me2a (1-23)	37752.5	3854.44	76	H4S1p + R3me2a (1-23)	93972	7734.33	76	H4S1p + R3me2a (1-23)	953.5	245.366	76	H4S1p + R3me2a (1-23)	4148	1340.67	76	H4S1p + R3me2a (1-23)	1777.5	23.3345	76	H4S1p + R3me2a (1-23)	1660.5	55.8614
77	H4S1p + R3me2s (1-23)	1543.5	26.163	77	H4S1p + R3me2s (1-23)	203934	12164.4	77	H4S1p + R3me2s (1-23)	29481	893.783	77	H4S1p + R3me2s (1-23)	104360	6038.69	77	H4S1p + R3me2s (1-23)	916	89.0955	77	H4S1p + R3me2s (1-23)	3675.5	1062.78	77	H4S1p + R3me2s (1-23)	1791	193.747	77	H4S1p + R3me2s (1-23)	1749	152.735
78	H4S1p + R3me1 (1-23)	1650	258.801	78	H4S1p + R3me1 (1-23)	222529	23985.1	78	H4S1p + R3me1 (1-23)	25671.5	6115.77	78	H4S1p + R3me1 (1-23)	95118.5	4174.05	78	H4S1p + R3me1 (1-23)	1006.5	77.0746	78	H4S1p + R3me1 (1-23)	4155.5	594.677	78	H4S1p + R3me1 (1-23)	1760	142.836	78	H4S1p + R3me1 (1-23)	1746	189.505
79	H4R3me2a + K5ac + K8ac + K12ac + K16ac + K20ac (1-23)	1548.5	23.3345	79	H4R3me2a + K5ac + K8ac + K12ac + K16ac + K20ac (1-23)	893.5	92.631	79	H4R3me2a + K5ac + K8ac + K12ac + K16ac + K20ac (1-23)	660	103.238	79	H4R3me2a + K5ac + K8ac + K12ac + K16ac + K20ac (1-23)	504.5	3.53553	79	H4R3me2a + K5ac + K8ac + K12ac + K16ac + K20ac (1-23)	289	16.9706	79	H4R3me2a + K5ac + K8ac + K12ac + K16ac + K20ac (1-23)	284	12.7279	79	H4R3me2a + K5ac + K8ac + K12ac + K16ac + K20ac (1-23)	1651.5	10.6066	79	H4R3me2a + K5ac + K8ac + K12ac + K16ac + K20ac (1-23)	1630	197.99
80	H4R3me2s + K5ac + K8ac + K12ac + K16ac + K20ac (1-23)	1538.5	143.543	80	H4R3me2s + K5ac + K8ac + K12ac + K16ac + K20ac (1-23)	930	5.65685	80	H4R3me2s + K5ac + K8ac + K12ac + K16ac + K20ac (1-23)	625	11.3137	80	H4R3me2s + K5ac + K8ac + K12ac + K16ac + K20ac (1-23)	590.5	48.7904	80	H4R3me2s + K5ac + K8ac + K12ac + K16ac + K20ac (1-23)	312	2.82843	80	H4R3me2s + K5ac + K8ac + K12ac + K16ac + K20ac (1-23)	271.5	57.2756	80	H4R3me2s + K5ac + K8ac + K12ac + K16ac + K20ac (1-23)	1681.5	70.0036	80	H4R3me2s + K5ac + K8ac + K12ac + K16ac + K20ac (1-23)	1554.5	164.756
81	H4R3me1 + K5ac + K8ac + K12ac + K16ac + K20ac (1-23)	1558	83.4386	81	H4R3me1 + K5ac + K8ac + K12ac + K16ac + K20ac (1-23)	831	66.468	81	H4R3me1 + K5ac + K8ac + K12ac + K16ac + K20ac (1-23)	617	12.7279	81	H4R3me1 + K5ac + K8ac + K12ac + K16ac + K20ac (1-23)	624	79.196	81	H4R3me1 + K5ac + K8ac + K12ac + K16ac + K20ac (1-23)	298	19.799	81	H4R3me1 + K5ac + K8ac + K12ac + K16ac + K20ac (1-23)	288	18.3848	81	H4R3me1 + K5ac + K8ac + K12ac + K16ac + K20ac (1-23)	1664.5	67.1751	81	H4R3me1 + K5ac + K8ac + K12ac + K16ac + K20ac (1-23)	1626	121.622
82	H4K20me3 (11-27)	1887.5	525.38	82	H4K20me3 (11-27)	1099.5	91.2168	82	H4K20me3 (11-27)	797	185.262	82	H4K20me3 (11-27)	558.5	12.0208	82	H4K20me3 (11-27)	370.5	23.3345	82	H4K20me3 (11-27)	459	7.07107	82	H4K20me3 (11-27)	1696	107.48	82	H4K20me3 (11-27)	1631.5	241.123
83	H4K20me2 (11-27)	1289.5	74.2462	83	H4K20me2 (11-27)	775.5	85.5599	83	H4K20me2 (11-27)	780.5	94.0452	83	H4K20me2 (11-27)	557.5	54.4472	83	H4K20me2 (11-27)	363.5	20.5061	83	H4K20me2 (11-27)	414	21.2132	83	H4K20me2 (11-27)	1548.5	61.5183	83	H4K20me2 (11-27)	1375	52.3259
84	H4K20me1 (11-27)	1408	69.2965	84	H4K20me1 (11-27)	748.5	74.2462	84	H4K20me1 (11-27)	599.5	26.163	84	H4K20me1 (11-27)	635.5	23.3345	84	H4K20me1 (11-27)	357.5	3.53553	84	H4K20me1 (11-27)	396.5	16.2635	84	H4K20me1 (11-27)	1557.5	94.0452	84	H4K20me1 (11-27)	1390	7.07107
85	H4K12ac + K16ac + K20me3 (11-27)	1410.5	16.2635	85	H4K12ac + K16ac + K20me3 (11-27)	655.5	48.7904	85	H4K12ac + K16ac + K20me3 (11-27)	602.5	0.707107	85	H4K12ac + K16ac + K20me3 (11-27)	638.5	27.5772	85	H4K12ac + K16ac + K20me3 (11-27)	237	8.48528	85	H4K12ac + K16ac + K20me3 (11-27)	285.5	24.7487	85	H4K12ac + K16ac + K20me3 (11-27)	1478.5	33.234	85	H4K12ac + K16ac + K20me3 (11-27)	1466	82.0244
86	H4K12ac + K16ac + K20me2 (11-27)	1454.5	30.4056	86	H4K12ac + K16ac + K20me2 (11-27)	861	185.262	86	H4K12ac + K16ac + K20me2 (11-27)	593	84.8528	86	H4K12ac + K16ac + K20me2 (11-27)	383.5	78.4889	86	H4K12ac + K16ac + K20me2 (11-27)	257	21.2132	86	H4K12ac + K16ac + K20me2 (11-27)	219	32.5269	86	H4K12ac + K16ac + K20me2 (11-27)	1512	1.41421	86	H4K12ac + K16ac + K20me2 (11-27)	1465.5	64.3467
87	H4K12ac + K16ac + K20me1 (11-27)	1232	26.8701	87	H4K12ac + K16ac + K20me1 (11-27)	1164	135.765	87	H4K12ac + K16ac + K20me1 (11-27)	987.5	120.915	87	H4K12ac + K16ac + K20me1 (11-27)	556.5	23.3345	87	H4K12ac + K16ac + K20me1 (11-27)	211	14.1421	87	H4K12ac + K16ac + K20me1 (11-27)	196	8.48528	87	H4K12ac + K16ac + K20me1 (11-27)	1298	28.2843	87	H4K12ac + K16ac + K20me1 (11-27)	1506.5	149.2
88	H4K12ac + K16ac (11-27)	1297.5	86.9741	88	H4K12ac + K16ac (11-27)	761	123.037	88	H4K12ac + K16ac (11-27)	658	80.6102	88	H4K12ac + K16ac (11-27)	1451.5	1250.87	88	H4K12ac + K16ac (11-27)	274	107.48	88	H4K12ac + K16ac (11-27)	222.5	17.6777	88	H4K12ac + K16ac (11-27)	1313	93.3381	88	H4K12ac + K16ac (11-27)	1490.5	82.7315
89	H3K4me3 + R8me2s + K9me3 (1-20)	44117	1632	89	H3K4me3 + R8me2s + K9me3 (1-20)	149194	59575.9	89	H3K4me3 + R8me2s + K9me3 (1-20)	158434	2097.99	89	H3K4me3 + R8me2s + K9me3 (1-20)	17561.5	1535.13	89	H3K4me3 + R8me2s + K9me3 (1-20)	17098	2095.86	89	H3K4me3 + R8me2s + K9me3 (1-20)	71286	3379.97	89	H3K4me3 + R8me2s + K9me3 (1-20)	1449	165.463	89	H3K4me3 + R8me2s + K9me3 (1-20)	19878.5	1164.6
90	H3 (15-41)	1444	82.0244	90	H3 (15-41)	5361.5	4193.85	90	H3 (15-41)	822	104.652	90	H3 (15-41)	1129.5	707.814	90	H3 (15-41)	520.5	50.2046	90	H3 (15-41)	604	4.24264	90	H3 (15-41)	1667.5	88.3883	90	H3 (15-41)	1423.5	65.7609
91	H3K18me3	1462.5	72.832	91	H3K18me3	2498	762.261	91	H3K18me3	679	31.1127	91	H3K18me3	675	41.0122	91	H3K18me3	475	0	91	H3K18me3	623	21.2132	91	H3K18me3	1812	4.24264	91	H3K18me3	1418.5	0.707107
93	H3K36me3	1492.5	16.2635	93	H3K36me3	1063.5	103.945	93	H3K36me3	657.5	31.8198	93	H3K36me3	1003.5	482.954	93	H3K36me3	371	4.24264	93	H3K36me3	497.5	16.2635	93	H3K36me3	1684.5	55.8614	93	H3K36me3	1491.5	44.5477
95	H3K18me3 + K36me3	1471	114.551	95	H3K18me3 + K36me3	750.5	34.6482	95	H3K18me3 + K36me3	774.5	170.413	95	H3K18me3 + K36me3	619	56.5685	95	H3K18me3 + K36me3	355.5	27.5772	95	H3K18me3 + K36me3	427	84.8528	95	H3K18me3 + K36me3	1588	72.1249	95	H3K18me3 + K36me3	1406.5	6.36396
96	H3K4me3 + R8me2a + K9me3 (1-20)	43821	1982.73	96	H3K4me3 + R8me2a + K9me3 (1-20)	176094	3769.59	96	H3K4me3 + R8me2a + K9me3 (1-20)	153923	7191.28	96	H3K4me3 + R8me2a + K9me3 (1-20)	15601	3962.63	96	H3K4me3 + R8me2a + K9me3 (1-20)	19909	1899.29	96	H3K4me3 + R8me2a + K9me3 (1-20)	77543	6550.64	96	H3K4me3 + R8me2a + K9me3 (1-20)	1541	142.836	96	H3K4me3 + R8me2a + K9me3 (1-20)	21142	1.41421
99	H4 (11-27)	1487.5	53.033	99	H4 (11-27)	936	79.196	99	H4 (11-27)	518.5	0.707107	99	H4 (11-27)	513	14.1421	99	H4 (11-27)	368	39.598	99	H4 (11-27)	444	45.2548	99	H4 (11-27)	1647	59.397	99	H4 (11-27)	1488	16.9706
100	H3 (74-84) N-ac	1450	90.5097	100	H3 (74-84) N-ac	812.5	57.2756	100	H3 (74-84) N-ac	663	8.48528	100	H3 (74-84) N-ac	576	19.799	100	H3 (74-84) N-ac	247	35.3553	100	H3 (74-84) N-ac	255.5	3.53553	100	H3 (74-84) N-ac	1521.5	72.832	100	H3 (74-84) N-ac	1492	1.41421
101	H3K79me3 (74-84)	1415.5	144.957	101	H3K79me3 (74-84)	718.5	24.7487	101	H3K79me3 (74-84)	584.5	41.7193	101	H3K79me3 (74-84)	442	16.9706	101	H3K79me3 (74-84)	431	229.103	101	H3K79me3 (74-84)	254	26.8701	101	H3K79me3 (74-84)	1541.5	61.5183	101	H3K79me3 (74-84)	1503	16.9706
102	H3K79me2 (74-84)	1445	69.2965	102	H3K79me2 (74-84)	1585.5	929.845	102	H3K79me2 (74-84)	559.5	4.94975	102	H3K79me2 (74-84)	495	113.137	102	H3K79me2 (74-84)	254.5	31.8198	102	H3K79me2 (74-84)	277	25.4558	102	H3K79me2 (74-84)	1516.5	28.9914	102	H3K79me2 (74-84)	1526.5	144.957
103	H3K79me1 (74-84)	1456	82.0244	103	H3K79me1 (74-84)	5121	5307.54	103	H3K79me1 (74-84)	719.5	130.815	103	H3K79me1 (74-84)	266.5	200.111	103	H3K79me1 (74-84)	200.5	53.033	103	H3K79me1 (74-84)	218	35.3553	103	H3K79me1 (74-84)	1450.5	119.501	103	H3K79me1 (74-84)	1428	50.9117
104	H3 (74-84)	1505	53.7401	104	H3 (74-84)	770	33.9411	104	H3 (74-84)	546.5	19.0919	104	H3 (74-84)	584.5	30.4056	104	H3 (74-84)	269.5	33.234	104	H3 (74-84)	263	21.2132	104	H3 (74-84)	1591	24.0416	104	H3 (74-84)	1440.5	41.7193
125	H3T3p (1-20)	2882	642.053	125	H3T3p (1-20)	3168	1609.38	125	H3T3p (1-20)	44831	60657	125	H3T3p (1-20)	487.5	86.9741	125	H3T3p (1-20)	239	24.0416	125	H3T3p (1-20)	260	63.6396	125	H3T3p (1-20)	1406	141.421	125	H3T3p (1-20)	1751.5	437.699
126	H3.3K36me1	1263.5	20.5061	126	H3.3K36me1	2431	83.4386	126	H3.3K36me1	575	16.9706	126	H3.3K36me1	447	100.409	126	H3.3K36me1	238.5	36.0624	126	H3.3K36me1	302	32.5269	126	H3.3K36me1	1319.5	62.9325	126	H3.3K36me1	1280	26.8701
129	H3K9me2 + K27me2 (6-30)	1288.5	16.2635	129	H3K9me2 + K27me2 (6-30)	1429	295.571	129	H3K9me2 + K27me2 (6-30)	612	39.598	129	H3K9me2 + K27me2 (6-30)	702.5	19.0919	129	H3K9me2 + K27me2 (6-30)	436	7.07107	129	H3K9me2 + K27me2 (6-30)	484.5	3.53553	129	H3K9me2 + K27me2 (6-30)	1461.5	28.9914	129	H3K9me2 + K27me2 (6-30)	1308	16.9706
132	H3K4me3 + K9me3 (1-20)	47740.5	174.655	132	H3K4me3 + K9me3 (1-20)	214436	1598.77	132	H3K4me3 + K9me3 (1-20)	154436	8123.95	132	H3K4me3 + K9me3 (1-20)	107444	3564.53	132	H3K4me3 + K9me3 (1-20)	35005	2394.26	132	H3K4me3 + K9me3 (1-20)	88580	329.512	132	H3K4me3 + K9me3 (1-20)	1647.5	119.501	132	H3K4me3 + K9me3 (1-20)	21810	1288.35
133	H3K9me2 (1-20)	1277.5	65.7609	133	H3K9me2 (1-20)	539369	8322.65	133	H3K9me2 (1-20)	1662	943.28	133	H3K9me2 (1-20)	354375	23737.6	133	H3K9me2 (1-20)	154031	3597.76	133	H3K9me2 (1-20)	101178	2950.76	133	H3K9me2 (1-20)	57084.5	4796.31	133	H3K9me2 (1-20)	3685	567.1
134	H3K9me1 (1-20)	1387	46.669	134	H3K9me1 (1-20)	526158	28874	134	H3K9me1 (1-20)	1291.5	803.98	134	H3K9me1 (1-20)	356112	2936.61	134	H3K9me1 (1-20)	141104	20234.6	134	H3K9me1 (1-20)	118565	12433.8	134	H3K9me1 (1-20)	50443.5	20919.8	134	H3K9me1 (1-20)	2675	257.387
135	H3K4me1 + K18ac (1-20)	1352	42.4264	135	H3K4me1 + K18ac (1-20)	501104	8780.14	135	H3K4me1 + K18ac (1-20)	3838	2279.71	135	H3K4me1 + K18ac (1-20)	263694	7806.46	135	H3K4me1 + K18ac (1-20)	739.5	146.371	135	H3K4me1 + K18ac (1-20)	587.5	24.7487	135	H3K4me1 + K18ac (1-20)	1596	104.652	135	H3K4me1 + K18ac (1-20)	21733	1565.53
136	H3T11p (1-20)	1264	55.1543	136	H3T11p (1-20)	253610	19556.5	136	H3T11p (1-20)	573.5	16.2635	136	H3T11p (1-20)	40143.5	5954.55	136	H3T11p (1-20)	328.5	17.6777	136	H3T11p (1-20)	333.5	16.2635	136	H3T11p (1-20)	1385.5	17.6777	136	H3T11p (1-20)	1401.5	88.3883
137	H3K18me3 (1-20)	1312	90.5097	137	H3K18me3 (1-20)	502527	11838.4	137	H3K18me3 (1-20)	1244	739.634	137	H3K18me3 (1-20)	370328	8050.41	137	H3K18me3 (1-20)	128310	4083.54	137	H3K18me3 (1-20)	93886.5	168.999	137	H3K18me3 (1-20)	54811	6472.86	137	H3K18me3 (1-20)	3470.5	263.751
138	H3K18me2 (1-20)	1256	42.4264	138	H3K18me2 (1-20)	504665	1797.47	138	H3K18me2 (1-20)	1275	779.232	138	H3K18me2 (1-20)	358649	2242.94	138	H3K18me2 (1-20)	128806	25648.9	138	H3K18me2 (1-20)	117246	11058.4	138	H3K18me2 (1-20)	56195	23470.3	138	H3K18me2 (1-20)	3402	19.799
139	H3K18me1 (1-20)	1347	63.6396	139	H3K18me1 (1-20)	483036	63998.1	139	H3K18me1 (1-20)	606	104.652	139	H3K18me1 (1-20)	344738	4766.61	139	H3K18me1 (1-20)	107281	593.97	139	H3K18me1 (1-20)	109930	1909.9	139	H3K18me1 (1-20)	12048.5	932.674	139	H3K18me1 (1-20)	2109	333.754
140	H3R8me1	1247.5	6.36396	140	H3R8me1	472190	13487.4	140	H3R8me1	799	223.446	140	H3R8me1	360172	5672.41	140	H3R8me1	50057.5	8293.66	140	H3R8me1	10280	934.795	140	H3R8me1	3448.5	311.834	140	H3R8me1	1988.5	249.609
141	H3R8me2a	1172.5	67.1751	141	H3R8me2a	469166	9975.86	141	H3R8me2a	639.5	53.033	141	H3R8me2a	272606	25569.7	141	H3R8me2a	30362	13809.8	141	H3R8me2a	4325	2983.99	141	H3R8me2a	1858	97.5807	141	H3R8me2a	1699	21.2132
142	H3R8me2s	1213.5	16.2635	142	H3R8me2s	446848	29620.7	142	H3R8me2s	726.5	119.501	142	H3R8me2s	250113	16345.5	142	H3R8me2s	14982	595.384	142	H3R8me2s	2738.5	631.446	142	H3R8me2s	1750	138.593	142	H3R8me2s	1582	74.9533
144	H3K9ac + S10p (1-20)	1320.5	44.5477	144	H3K9ac + S10p (1-20)	126744	15383.1	144	H3K9ac + S10p (1-20)	639	7.07107	144	H3K9ac + S10p (1-20)	492.5	173.241	144	H3K9ac + S10p (1-20)	168.5	51.6188	144	H3K9ac + S10p (1-20)	158	98.9949	144	H3K9ac + S10p (1-20)	1405	4.24264	144	H3K9ac + S10p (1-20)	1366.5	28.9914
145	H3K9me3 + S10p (1-20)	1343	49.4975	145	H3K9me3 + S10p (1-20)	321742	27357.3	145	H3K9me3 + S10p (1-20)	668.5	77.0746	145	H3K9me3 + S10p (1-20)	20364.5	4473.86	145	H3K9me3 + S10p (1-20)	1178.5	347.189	145	H3K9me3 + S10p (1-20)	1592.5	154.856	145	H3K9me3 + S10p (1-20)	1456	74.9533	145	H3K9me3 + S10p (1-20)	1329	33.9411
146	H3K9me2 + S10p (1-20)	1335.5	115.258	146	H3K9me2 + S10p (1-20)	279382	35825.6	146	H3K9me2 + S10p (1-20)	621.5	6.36396	146	H3K9me2 + S10p (1-20)	18203.5	1266.43	146	H3K9me2 + S10p (1-20)	458	182.434	146	H3K9me2 + S10p (1-20)	736.5	152.028	146	H3K9me2 + S10p (1-20)	1477	56.5685	146	H3K9me2 + S10p (1-20)	1394	73.5391
147	H3K9me1 + S10p (1-20)	1599	502.046	147	H3K9me1 + S10p (1-20)	334150	39123.5	147	H3K9me1 + S10p (1-20)	946.5	508.41	147	H3K9me1 + S10p (1-20)	12799	930.553	147	H3K9me1 + S10p (1-20)	397.5	58.6899	147	H3K9me1 + S10p (1-20)	732	79.196	147	H3K9me1 + S10p (1-20)	1435.5	64.3467	147	H3K9me1 + S10p (1-20)	1383.5	174.655
148	H3K4me3 + K9ac + S10p (1-20)	44905.5	3601.29	148	H3K4me3 + K9ac + S10p (1-20)	1974.5	564.978	148	H3K4me3 + K9ac + S10p (1-20)	170610	3396.94	148	H3K4me3 + K9ac + S10p (1-20)	481	227.688	148	H3K4me3 + K9ac + S10p (1-20)	153.5	65.7609	148	H3K4me3 + K9ac + S10p (1-20)	282	8.48528	148	H3K4me3 + K9ac + S10p (1-20)	1427	39.598	148	H3K4me3 + K9ac + S10p (1-20)	24510	278.6
149	H3R17me2a (1-22)	1874.5	720.542	149	H3R17me2a (1-22)	483643	22710.9	149	H3R17me2a (1-22)	35107.5	47960.9	149	H3R17me2a (1-22)	324509	8517.81	149	H3R17me2a (1-22)	63297	11887.9	149	H3R17me2a (1-22)	24705	390.323	149	H3R17me2a (1-22)	19189.5	9481.59	149	H3R17me2a (1-22)	2834.5	692.258
150	H3R17me2s (1-22)	1440	50.9117	150	H3R17me2s (1-22)	484602	6843.38	150	H3R17me2s (1-22)	1019	41.0122	150	H3R17me2s (1-22)	323539	7988.89	150	H3R17me2s (1-22)	52331.5	22565.9	150	H3R17me2s (1-22)	17679.5	1683.62	150	H3R17me2s (1-22)	9771.5	989.242	150	H3R17me2s (1-22)	2189	412.95
151	H3R17me1 (1-22)	1345	60.8112	151	H3R17me1 (1-22)	487410	18855	151	H3R17me1 (1-22)	1676	534.573	151	H3R17me1 (1-22)	336759	13606.1	151	H3R17me1 (1-22)	45010.5	10772.8	151	H3R17me1 (1-22)	16904	2723.78	151	H3R17me1 (1-22)	12488	4546.7	151	H3R17me1 (1-22)	1894.5	211.425
155	H3K14me2	1282.5	24.7487	155	H3K14me2	470121	1407.14	155	H3K14me2	706.5	41.7193	155	H3K14me2	397478	40673.5	155	H3K14me2	38215	2975.51	155	H3K14me2	6335.5	193.04	155	H3K14me2	6368.5	3734.23	155	H3K14me2	1820.5	136.472
156	H3K14me3	1204.5	20.5061	156	H3K14me3	469272	16193.5	156	H3K14me3	721.5	211.425	156	H3K14me3	394358	30332.1	156	H3K14me3	36978.5	379.716	156	H3K14me3	8562	1551.39	156	H3K14me3	5015	1395.83	156	H3K14me3	1966.5	53.033
157	H3R2me2s + K4me3	64217.5	695.086	157	H3R2me2s + K4me3	9842.5	10488.5	157	H3R2me2s + K4me3	164568	3686.15	157	H3R2me2s + K4me3	1279	1255.82	157	H3R2me2s + K4me3	330	4.24264	157	H3R2me2s + K4me3	938.5	136.472	157	H3R2me2s + K4me3	1551.5	81.3173	157	H3R2me2s + K4me3	26564.5	939.745
158	H3K18ac (1-25)	1128	86.267	158	H3K18ac (1-25)	555867	22906	158	H3K18ac (1-25)	1170.5	649.831	158	H3K18ac (1-25)	361322	60263.2	158	H3K18ac (1-25)	12467.5	1436.13	158	H3K18ac (1-25)	2071	347.897	158	H3K18ac (1-25)	5868	1613.62	158	H3K18ac (1-25)	2098.5	325.976
159	H3R17me2a (1-25)	1226	80.6102	159	H3R17me2a (1-25)	413202	34904.9	159	H3R17me2a (1-25)	779	306.884	159	H3R17me2a (1-25)	241870	113474	159	H3R17me2a (1-25)	18089.5	4035.46	159	H3R17me2a (1-25)	2227.5	219.91	159	H3R17me2a (1-25)	10660	6639.73	159	H3R17me2a (1-25)	2076.5	82.7315
160	H3R17me2a + K18ac (1-25)	1251	72.1249	160	H3R17me2a + K18ac (1-25)	536686	48914.8	160	H3R17me2a + K18ac (1-25)	653	162.635	160	H3R17me2a + K18ac (1-25)	378209	66469.5	160	H3R17me2a + K18ac (1-25)	12817	547.301	160	H3R17me2a + K18ac (1-25)	1988.5	662.559	160	H3R17me2a + K18ac (1-25)	3948.5	1792.52	160	H3R17me2a + K18ac (1-25)	1975.5	55.8614
161	H3 (1-25)	1287.5	58.6899	161	H3 (1-25)	451072	49503.1	161	H3 (1-25)	745	130.108	161	H3 (1-25)	318002	126914	161	H3 (1-25)	21882.5	6972.78	161	H3 (1-25)	3475.5	604.576	161	H3 (1-25)	10902.5	3061.07	161	H3 (1-25)	1983	89.0955
162	H3T6p	1263.5	103.945	162	H3T6p	859	9.89949	162	H3T6p	9176	11648.9	162	H3T6p	665.5	3.53553	162	H3T6p	266	1.41421	162	H3T6p	316.5	17.6777	162	H3T6p	1499.5	120.915	162	H3T6p	1343.5	16.2635
163	H3K4me3 + T6p	57629	2836.91	163	H3K4me3 + T6p	788.5	212.839	163	H3K4me3 + T6p	180980	13804.8	163	H3K4me3 + T6p	654.5	60.1041	163	H3K4me3 + T6p	295	25.4558	163	H3K4me3 + T6p	321	16.9706	163	H3K4me3 + T6p	1483	138.593	163	H3K4me3 + T6p	12621	1972.83
164	H3K4me2 + T6p	1404.5	60.1041	164	H3K4me2 + T6p	923	38.1838	164	H3K4me2 + T6p	47943.5	791.252	164	H3K4me2 + T6p	450.5	54.4472	164	H3K4me2 + T6p	213.5	3.53553	164	H3K4me2 + T6p	254	49.4975	164	H3K4me2 + T6p	1445	46.669	164	H3K4me2 + T6p	1692	53.7401
165	H3T6p + K9ac + K14ac + K18ac	1349.5	68.5894	165	H3T6p + K9ac + K14ac + K18ac	939	76.3675	165	H3T6p + K9ac + K14ac + K18ac	867.5	282.136	165	H3T6p + K9ac + K14ac + K18ac	786.5	235.467	165	H3T6p + K9ac + K14ac + K18ac	253.5	3.53553	165	H3T6p + K9ac + K14ac + K18ac	244	21.2132	165	H3T6p + K9ac + K14ac + K18ac	1447.5	21.9203	165	H3T6p + K9ac + K14ac + K18ac	1373.5	72.832
166	H3K4me3 + T6p + K9ac + K14ac + K18ac	2917.5	81.3173	166	H3K4me3 + T6p + K9ac + K14ac + K18ac	661	38.1838	166	H3K4me3 + T6p + K9ac + K14ac + K18ac	1801.5	132.229	166	H3K4me3 + T6p + K9ac + K14ac + K18ac	624.5	86.9741	166	H3K4me3 + T6p + K9ac + K14ac + K18ac	222	0	166	H3K4me3 + T6p + K9ac + K14ac + K18ac	270.5	9.19239	166	H3K4me3 + T6p + K9ac + K14ac + K18ac	1491.5	12.0208	166	H3K4me3 + T6p + K9ac + K14ac + K18ac	1445.5	79.9031
167	H3K4me2 + T6p + K9ac + K14ac + K18ac	1340.5	48.7904	167	H3K4me2 + T6p + K9ac + K14ac + K18ac	894	246.073	167	H3K4me2 + T6p + K9ac + K14ac + K18ac	569	123.037	167	H3K4me2 + T6p + K9ac + K14ac + K18ac	705.5	116.673	167	H3K4me2 + T6p + K9ac + K14ac + K18ac	230	38.1838	167	H3K4me2 + T6p + K9ac + K14ac + K18ac	263	14.1421	167	H3K4me2 + T6p + K9ac + K14ac + K18ac	1423	80.6102	167	H3K4me2 + T6p + K9ac + K14ac + K18ac	1371	22.6274
169	H3K18ac + K23ac + K27ac	1258	63.6396	169	H3K18ac + K23ac + K27ac	858	120.208	169	H3K18ac + K23ac + K27ac	571.5	85.5599	169	H3K18ac + K23ac + K27ac	591.5	48.7904	169	H3K18ac + K23ac + K27ac	246	19.799	169	H3K18ac + K23ac + K27ac	251.5	26.163	169	H3K18ac + K23ac + K27ac	1319.5	7.77817	169	H3K18ac + K23ac + K27ac	1452	176.777
170	H3K18ac + K23ac + K27ac + S28p	1326	5.65685	170	H3K18ac + K23ac + K27ac + S28p	709	39.598	170	H3K18ac + K23ac + K27ac + S28p	661.5	41.7193	170	H3K18ac + K23ac + K27ac + S28p	819	169.706	170	H3K18ac + K23ac + K27ac + S28p	204	16.9706	170	H3K18ac + K23ac + K27ac + S28p	259	22.6274	170	H3K18ac + K23ac + K27ac + S28p	1255	86.267	170	H3K18ac + K23ac + K27ac + S28p	1478	132.936
171	H3K23ac	1280.5	19.0919	171	H3K23ac	946	326.683	171	H3K23ac	633.5	23.3345	171	H3K23ac	828	333.754	171	H3K23ac	230.5	4.94975	171	H3K23ac	236	46.669	171	H3K23ac	1360.5	4.94975	171	H3K23ac	1525	97.5807
174	H3R2me2s + K4me3 + K9ac + K14ac + K18ac	49063	7092.28	174	H3R2me2s + K4me3 + K9ac + K14ac + K18ac	2785.5	154.856	174	H3R2me2s + K4me3 + K9ac + K14ac + K18ac	155156	36618.9	174	H3R2me2s + K4me3 + K9ac + K14ac + K18ac	432	575.585	174	H3R2me2s + K4me3 + K9ac + K14ac + K18ac	100	141.421	174	H3R2me2s + K4me3 + K9ac + K14ac + K18ac	132	120.208	174	H3R2me2s + K4me3 + K9ac + K14ac + K18ac	1270	217.789	174	H3R2me2s + K4me3 + K9ac + K14ac + K18ac	19741.5	4451.24
178	H3R8me1 + K9me3	1281	275.772	178	H3R8me1 + K9me3	550190	19082.7	178	H3R8me1 + K9me3	6810	7935.15	178	H3R8me1 + K9me3	363220	2737.21	178	H3R8me1 + K9me3	178146	35112.1	178	H3R8me1 + K9me3	111210	27929.3	178	H3R8me1 + K9me3	15344.5	1024.6	178	H3R8me1 + K9me3	3757	32.5269
179	H3R8me1 + K9me2	1328	253.144	179	H3R8me1 + K9me2	541789	4839.44	179	H3R8me1 + K9me2	3259.5	3423.1	179	H3R8me1 + K9me2	353350	10386	179	H3R8me1 + K9me2	145357	10804.6	179	H3R8me1 + K9me2	119335	16552	179	H3R8me1 + K9me2	15658.5	3837.47	179	H3R8me1 + K9me2	2923.5	284.964
180	H3R8me2a + K9me3	1305	74.9533	180	H3R8me2a + K9me3	518090	19561.4	180	H3R8me2a + K9me3	2607.5	2621.24	180	H3R8me2a + K9me3	339916	14624.4	180	H3R8me2a + K9me3	168099	5116.62	180	H3R8me2a + K9me3	129089	10883.8	180	H3R8me2a + K9me3	1767.5	19.0919	180	H3R8me2a + K9me3	3103.5	417.9
181	H3R8me2a + K9me2	1218	80.6102	181	H3R8me2a + K9me2	508697	23236.9	181	H3R8me2a + K9me2	1298.5	952.473	181	H3R8me2a + K9me2	328838	31506.6	181	H3R8me2a + K9me2	132506	9906.57	181	H3R8me2a + K9me2	106323	11692.7	181	H3R8me2a + K9me2	1665.5	10.6066	181	H3R8me2a + K9me2	2467	97.5807
182	H3R8me2a + K9me1	1345.5	31.8198	182	H3R8me2a + K9me1	494865	4108.29	182	H3R8me2a + K9me1	1193.5	943.988	182	H3R8me2a + K9me1	319146	5025.41	182	H3R8me2a + K9me1	125006	4368.51	182	H3R8me2a + K9me1	92442	8369.32	182	H3R8me2a + K9me1	1808	289.914	182	H3R8me2a + K9me1	2269.5	364.16
183	H3R8me2s + K9me3	1277	94.7523	183	H3R8me2s + K9me3	517826	3408.96	183	H3R8me2s + K9me3	1940.5	1666.65	183	H3R8me2s + K9me3	339518	20664.5	183	H3R8me2s + K9me3	150359	31686.9	183	H3R8me2s + K9me3	115884	2648.11	183	H3R8me2s + K9me3	1772	103.238	183	H3R8me2s + K9me3	2337.5	54.4472
184	H3R8me2s + K9me2	1249.5	67.1751	184	H3R8me2s + K9me2	489184	2274.76	184	H3R8me2s + K9me2	1396.5	1267.84	184	H3R8me2s + K9me2	308766	730.441	184	H3R8me2s + K9me2	132234	5309.66	184	H3R8me2s + K9me2	103736	2614.17	184	H3R8me2s + K9me2	1808	26.8701	184	H3R8me2s + K9me2	1830	352.139
185	H3R8me2s + K9me1	1241	29.6985	185	H3R8me2s + K9me1	479647	1204.91	185	H3R8me2s + K9me1	583.5	68.5894	185	H3R8me2s + K9me1	315550	380.423	185	H3R8me2s + K9me1	150560	12358.8	185	H3R8me2s + K9me1	123612	2842.57	185	H3R8me2s + K9me1	1896.5	36.0624	185	H3R8me2s + K9me1	2006	432.749
186	H3K4ac + K9me2 + K14ac + K18ac	1317	115.966	186	H3K4ac + K9me2 + K14ac + K18ac	42844	58103	186	H3K4ac + K9me2 + K14ac + K18ac	631	137.179	186	H3K4ac + K9me2 + K14ac + K18ac	486	431.335	186	H3K4ac + K9me2 + K14ac + K18ac	186	172.534	186	H3K4ac + K9me2 + K14ac + K18ac	111.5	82.7315	186	H3K4ac + K9me2 + K14ac + K18ac	1312	89.0955	186	H3K4ac + K9me2 + K14ac + K18ac	1313	11.3137
187	H3K4ac + K9me1 + K14ac + K18ac	1292.5	61.5183	187	H3K4ac + K9me1 + K14ac + K18ac	2653.5	195.869	187	H3K4ac + K9me1 + K14ac + K18ac	587.5	91.2168	187	H3K4ac + K9me1 + K14ac + K18ac	639	123.037	187	H3K4ac + K9me1 + K14ac + K18ac	239.5	67.1751	187	H3K4ac + K9me1 + K14ac + K18ac	204.5	47.3762	187	H3K4ac + K9me1 + K14ac + K18ac	1363.5	48.7904	187	H3K4ac + K9me1 + K14ac + K18ac	1289.5	36.0624
195	H3K27me3	1217	86.267	195	H3K27me3	1674.5	1092.48	195	H3K27me3	660	125.865	195	H3K27me3	542	243.245	195	H3K27me3	161	46.669	195	H3K27me3	194	14.1421	195	H3K27me3	1345	87.6812	195	H3K27me3	1186.5	57.2756
196	H3K27me2	1258	43.8406	196	H3K27me2	1389.5	508.41	196	H3K27me2	606	205.061	196	H3K27me2	481	84.8528	196	H3K27me2	200	41.0122	196	H3K27me2	237	22.6274	196	H3K27me2	1319	22.6274	196	H3K27me2	1315.5	43.1335
197	H3K27me1	1318	24.0416	197	H3K27me1	933.5	109.602	197	H3K27me1	510	18.3848	197	H3K27me1	582.5	193.04	197	H3K27me1	184.5	6.36396	197	H3K27me1	199	19.799	197	H3K27me1	1314	155.563	197	H3K27me1	1278.5	94.0452
198	H3R26me2a + K27me3	1202.5	2.12132	198	H3R26me2a + K27me3	2304	667.509	198	H3R26me2a + K27me3	525	63.6396	198	H3R26me2a + K27me3	182.5	57.2756	198	H3R26me2a + K27me3	110.5	65.7609	198	H3R26me2a + K27me3	115	41.0122	198	H3R26me2a + K27me3	1262.5	75.6604	198	H3R26me2a + K27me3	1253	15.5563
200	H3R26me2a + K27me1	1315.5	130.815	200	H3R26me2a + K27me1	925.5	23.3345	200	H3R26me2a + K27me1	581	42.4264	200	H3R26me2a + K27me1	639.5	111.016	200	H3R26me2a + K27me1	241.5	14.8492	200	H3R26me2a + K27me1	250	39.598	200	H3R26me2a + K27me1	1407.5	3.53553	200	H3R26me2a + K27me1	1183.5	16.2635
202	H3.1 15-34	1385	83.4386	202	H3.1 15-34	718	62.2254	202	H3.1 15-34	705.5	251.023	202	H3.1 15-34	561.5	98.2878	202	H3.1 15-34	249.5	4.94975	202	H3.1 15-34	252.5	10.6066	202	H3.1 15-34	1392	21.2132	202	H3.1 15-34	1550	172.534
203	H3 30-49	1298.5	54.4472	203	H3 30-49	1504	787.717	203	H3 30-49	655.5	84.1457	203	H3 30-49	501.5	65.7609	203	H3 30-49	199.5	16.2635	203	H3 30-49	245	41.0122	203	H3 30-49	1306	69.2965	203	H3 30-49	1384	2.82843
208	H3 105-124	1323	50.9117	208	H3 105-124	746	148.492	208	H3 105-124	536.5	3.53553	208	H3 105-124	630	15.5563	208	H3 105-124	246	24.0416	208	H3 105-124	241	18.3848	208	H3 105-124	1379.5	51.6188	208	H3 105-124	1435.5	34.6482
209	H3.3 15-34	1282	8.48528	209	H3.3 15-34	1119.5	366.988	209	H3.3 15-34	588	65.0538	209	H3.3 15-34	614	2.82843	209	H3.3 15-34	266	4.24264	209	H3.3 15-34	261	4.24264	209	H3.3 15-34	1383.5	26.163	209	H3.3 15-34	1462	29.6985
210	H3.3 30-49	1375.5	55.8614	210	H3.3 30-49	839.5	26.163	210	H3.3 30-49	796	38.1838	210	H3.3 30-49	571.5	119.501	210	H3.3 30-49	258.5	47.3762	210	H3.3 30-49	257.5	0.707107	210	H3.3 30-49	1333	45.2548	210	H3.3 30-49	1514.5	152.028
211	H3.3 75-94	1283	5.65685	211	H3.3 75-94	1551	859.842	211	H3.3 75-94	655.5	86.9741	211	H3.3 75-94	283.5	72.832	211	H3.3 75-94	214.5	64.3467	211	H3.3 75-94	253	7.07107	211	H3.3 75-94	1337.5	79.9031	211	H3.3 75-94	1485	12.7279
213	H3 120-135	1322	43.8406	213	H3 120-135	920	164.049	213	H3 120-135	544	110.309	213	H3 120-135	585	192.333	213	H3 120-135	238.5	12.0208	213	H3 120-135	258.5	23.3345	213	H3 120-135	1321.5	115.258	213	H3 120-135	1520.5	12.0208
215	H3K23me1 15-34	1256	83.4386	215	H3K23me1 15-34	1344	387.495	215	H3K23me1 15-34	634.5	47.3762	215	H3K23me1 15-34	422	205.061	215	H3K23me1 15-34	210.5	27.5772	215	H3K23me1 15-34	237.5	21.9203	215	H3K23me1 15-34	1364	52.3259	215	H3K23me1 15-34	1490	72.1249
216	H3K9-Nle (1-20)	1269	93.3381	216	H3K9-Nle (1-20)	400364	3029.95	216	H3K9-Nle (1-20)	761	197.99	216	H3K9-Nle (1-20)	405810	25927.5	216	H3K9-Nle (1-20)	4800	780.646	216	H3K9-Nle (1-20)	1664.5	36.0624	216	H3K9-Nle (1-20)	3377	543.058	216	H3K9-Nle (1-20)	2022	89.0955
217	H3K14-Nle (1-20)	1199	57.9828	217	H3K14-Nle (1-20)	459052	13172	217	H3K14-Nle (1-20)	893.5	460.327	217	H3K14-Nle (1-20)	402126	39362.5	217	H3K14-Nle (1-20)	14812	503.46	217	H3K14-Nle (1-20)	3335	1622.1	217	H3K14-Nle (1-20)	2067	371.938	217	H3K14-Nle (1-20)	1649.5	14.8492
218	H3K18-Nle (11-26)	1351	94.7523	218	H3K18-Nle (11-26)	1464.5	499.924	218	H3K18-Nle (11-26)	1035.5	512.652	218	H3K18-Nle (11-26)	345	330.926	218	H3K18-Nle (11-26)	202.5	6.36396	218	H3K18-Nle (11-26)	266.5	30.4056	218	H3K18-Nle (11-26)	1314	11.3137	218	H3K18-Nle (11-26)	1552.5	232.638
219	H3K23-Nle (15-31)	1314	97.5807	219	H3K23-Nle (15-31)	1798.5	833.679	219	H3K23-Nle (15-31)	591	82.0244	219	H3K23-Nle (15-31)	741	264.458	219	H3K23-Nle (15-31)	234	28.2843	219	H3K23-Nle (15-31)	260	8.48528	219	H3K23-Nle (15-31)	1295.5	47.3762	219	H3K23-Nle (15-31)	1632.5	231.224
220	H3T6p + K9me3	1288.5	41.7193	220	H3T6p + K9me3	859.5	16.2635	220	H3T6p + K9me3	609	69.2965	220	H3T6p + K9me3	777	145.664	220	H3T6p + K9me3	287	21.2132	220	H3T6p + K9me3	260	55.1543	220	H3T6p + K9me3	1373	24.0416	220	H3T6p + K9me3	1254	43.8406
221	H3T6p + R8me2a + K9me3	1323.5	28.9914	221	H3T6p + R8me2a + K9me3	1376.5	289.207	221	H3T6p + R8me2a + K9me3	697	130.108	221	H3T6p + R8me2a + K9me3	691.5	188.798	221	H3T6p + R8me2a + K9me3	180	46.669	221	H3T6p + R8me2a + K9me3	211.5	16.2635	221	H3T6p + R8me2a + K9me3	1359.5	77.0746	221	H3T6p + R8me2a + K9me3	1274.5	37.4767
224	H3R26me2a	1190.5	105.359	224	H3R26me2a	835	63.6396	224	H3R26me2a	918	41.0122	224	H3R26me2a	544	36.7696	224	H3R26me2a	237.5	27.5772	224	H3R26me2a	251.5	40.3051	224	H3R26me2a	1373	12.7279	224	H3R26me2a	1277.5	95.4594
225	H3K27me3 + S28p	1347.5	34.6482	225	H3K27me3 + S28p	715	128.693	225	H3K27me3 + S28p	570	43.8406	225	H3K27me3 + S28p	590	2.82843	225	H3K27me3 + S28p	194	4.24264	225	H3K27me3 + S28p	222	22.6274	225	H3K27me3 + S28p	1358	24.0416	225	H3K27me3 + S28p	1292	9.89949
226	H3K27me2 + S28p	1251.5	68.5894	226	H3K27me2 + S28p	671	19.799	226	H3K27me2 + S28p	620	155.563	226	H3K27me2 + S28p	678	104.652	226	H3K27me2 + S28p	250.5	3.53553	226	H3K27me2 + S28p	207.5	21.9203	226	H3K27me2 + S28p	1332	22.6274	226	H3K27me2 + S28p	1356	124.451
229	H3K4ac + K9me3	1346	57.9828	229	H3K4ac + K9me3	105966	10172.4	229	H3K4ac + K9me3	1108.5	598.919	229	H3K4ac + K9me3	14354.5	3734.23	229	H3K4ac + K9me3	9576.5	2134.76	229	H3K4ac + K9me3	19940.5	3014.4	229	H3K4ac + K9me3	1392	12.7279	229	H3K4ac + K9me3	1262.5	47.3762
237	H3K9me2 (1-32)	1306.5	78.4889	237	H3K9me2 (1-32)	221850	165786	237	H3K9me2 (1-32)	891	158.392	237	H3K9me2 (1-32)	29928.5	6607.91	237	H3K9me2 (1-32)	3805.5	293.449	237	H3K9me2 (1-32)	671.5	0.707107	237	H3K9me2 (1-32)	26045.5	1931.11	237	H3K9me2 (1-32)	1939	311.127
238	H3K9me2 + K27me1 (1-32)	1275.5	51.6188	238	H3K9me2 + K27me1 (1-32)	234190	26587.2	238	H3K9me2 + K27me1 (1-32)	884.5	215.668	238	H3K9me2 + K27me1 (1-32)	55138.5	14338	238	H3K9me2 + K27me1 (1-32)	6063	1387.34	238	H3K9me2 + K27me1 (1-32)	889	65.0538	238	H3K9me2 + K27me1 (1-32)	18639.5	5459.57	238	H3K9me2 + K27me1 (1-32)	2174	243.245
241	H3.3K27ac (15-34)	1278.5	17.6777	241	H3.3K27ac (15-34)	1094	281.428	241	H3.3K27ac (15-34)	559	9.89949	241	H3.3K27ac (15-34)	540	14.1421	241	H3.3K27ac (15-34)	220.5	45.9619	241	H3.3K27ac (15-34)	223.5	23.3345	241	H3.3K27ac (15-34)	1286.5	67.1751	241	H3.3K27ac (15-34)	1262	19.799
242	H3K27ac + S28p	1319.5	62.9325	242	H3K27ac + S28p	1380	171.12	242	H3K27ac + S28p	764.5	204.354	242	H3K27ac + S28p	652	181.019	242	H3K27ac + S28p	249.5	38.8909	242	H3K27ac + S28p	250	18.3848	242	H3K27ac + S28p	1318	21.2132	242	H3K27ac + S28p	1284.5	40.3051
243	H3S28p	1530.5	16.2635	243	H3S28p	915.5	61.5183	243	H3S28p	1166.5	562.15	243	H3S28p	631.5	14.8492	243	H3S28p	271.5	50.2046	243	H3S28p	288.5	50.2046	243	H3S28p	1593	60.8112	243	H3S28p	1549	72.1249
245	H3.1 (1-32)	1326.5	0.707107	245	H3.1 (1-32)	122876	66219.8	245	H3.1 (1-32)	828.5	81.3173	245	H3.1 (1-32)	33798	21132.6	245	H3.1 (1-32)	2766	1238.85	245	H3.1 (1-32)	554	16.9706	245	H3.1 (1-32)	33397.5	9583.42	245	H3.1 (1-32)	1901	121.622
246	H3 (1-20) N-ac	1327.5	108.187	246	H3 (1-20) N-ac	2981.5	127.986	246	H3 (1-20) N-ac	605.5	24.7487	246	H3 (1-20) N-ac	684.5	294.864	246	H3 (1-20) N-ac	416	15.5563	246	H3 (1-20) N-ac	495	82.0244	246	H3 (1-20) N-ac	1505	45.2548	246	H3 (1-20) N-ac	1634	354.968
253	H3 (52-61)	1276.5	94.0452	253	H3 (52-61)	1956.5	1314.51	253	H3 (52-61)	579	39.598	253	H3 (52-61)	556	90.5097	253	H3 (52-61)	205	14.1421	253	H3 (52-61)	233	45.2548	253	H3 (52-61)	1382	244.659	253	H3 (52-61)	1258	55.1543
254	H3K56ac (52-61)	1273	15.5563	254	H3K56ac (52-61)	2343	827.315	254	H3K56ac (52-61)	522	35.3553	254	H3K56ac (52-61)	639.5	232.638	254	H3K56ac (52-61)	225	5.65685	254	H3K56ac (52-61)	272.5	43.1335	254	H3K56ac (52-61)	1341	55.1543	254	H3K56ac (52-61)	1372.5	116.673
255	H3K56me3 (52-61)	1262	124.451	255	H3K56me3 (52-61)	1635	513.36	255	H3K56me3 (52-61)	503.5	126.572	255	H3K56me3 (52-61)	311.5	132.229	255	H3K56me3 (52-61)	82.5	88.3883	255	H3K56me3 (52-61)	134	56.5685	255	H3K56me3 (52-61)	1308.5	64.3467	255	H3K56me3 (52-61)	1303.5	26.163
258	H3K9me2 (1-15)	1246	29.6985	258	H3K9me2 (1-15)	372294	43625.7	258	H3K9me2 (1-15)	702	15.5563	258	H3K9me2 (1-15)	219089	6916.92	258	H3K9me2 (1-15)	2685.5	832.265	258	H3K9me2 (1-15)	508.5	53.033	258	H3K9me2 (1-15)	1580	43.8406	258	H3K9me2 (1-15)	1632.5	64.3467
259	H3K4me2 + K9me2	55368.5	4780.75	259	H3K4me2 + K9me2	38213	18451.2	259	H3K4me2 + K9me2	175428	4203.75	259	H3K4me2 + K9me2	8958	1319.46	259	H3K4me2 + K9me2	323	35.3553	259	H3K4me2 + K9me2	400.5	57.2756	259	H3K4me2 + K9me2	1460.5	70.0036	259	H3K4me2 + K9me2	27985	732.563
260	H3K4me1 + K9me2	3284	2590.84	260	H3K4me1 + K9me2	242864	15434	260	H3K4me1 + K9me2	4200	1851.21	260	H3K4me1 + K9me2	70720	381.838	260	H3K4me1 + K9me2	231.5	10.6066	260	H3K4me1 + K9me2	300.5	105.359	260	H3K4me1 + K9me2	1419	77.7817	260	H3K4me1 + K9me2	18471.5	2301.63
264	H3K4me3 + K9me2	37769	482.247	264	H3K4me3 + K9me2	12435	5702.11	264	H3K4me3 + K9me2	152684	7679.89	264	H3K4me3 + K9me2	977.5	277.893	264	H3K4me3 + K9me2	307.5	36.0624	264	H3K4me3 + K9me2	295.5	2.12132	264	H3K4me3 + K9me2	1435	32.5269	264	H3K4me3 + K9me2	20402.5	748.826
265	H3K4A + K9me2 (1-15)	1257.5	106.773	265	H3K4A + K9me2 (1-15)	1683	196.576	265	H3K4A + K9me2 (1-15)	650.5	31.8198	265	H3K4A + K9me2 (1-15)	643	93.3381	265	H3K4A + K9me2 (1-15)	193	8.48528	265	H3K4A + K9me2 (1-15)	283.5	0.707107	265	H3K4A + K9me2 (1-15)	1391	9.89949	265	H3K4A + K9me2 (1-15)	1502	14.1421
300	H2A (1-17)	1640	275.772	300	H2A (1-17)	35550	6088.19	300	H2A (1-17)	1333	93.3381	300	H2A (1-17)	1165	8.48528	300	H2A (1-17)	542	4.24264	300	H2A (1-17)	745	4.24264	300	H2A (1-17)	1875	4.24264	300	H2A (1-17)	1515	137.179
301	H2AK5ac + K9ac + K13ac + K15ac	1498.5	43.1335	301	H2AK5ac + K9ac + K13ac + K15ac	1920	197.99	301	H2AK5ac + K9ac + K13ac + K15ac	647	42.4264	301	H2AK5ac + K9ac + K13ac + K15ac	264	57.9828	301	H2AK5ac + K9ac + K13ac + K15ac	120	33.9411	301	H2AK5ac + K9ac + K13ac + K15ac	174.5	61.5183	301	H2AK5ac + K9ac + K13ac + K15ac	1545	12.7279	301	H2AK5ac + K9ac + K13ac + K15ac	1481.5	26.163
302	H2AK5ac	1456	89.0955	302	H2AK5ac	1982	827.315	302	H2AK5ac	639	162.635	302	H2AK5ac	582	132.936	302	H2AK5ac	341.5	38.8909	302	H2AK5ac	437.5	3.53553	302	H2AK5ac	1610.5	53.033	302	H2AK5ac	1466	22.6274
303	H2AS1p + K5ac	1505	29.6985	303	H2AS1p + K5ac	875	175.362	303	H2AS1p + K5ac	902	270.115	303	H2AS1p + K5ac	648.5	85.5599	303	H2AS1p + K5ac	269	62.2254	303	H2AS1p + K5ac	258.5	20.5061	303	H2AS1p + K5ac	1613	66.468	303	H2AS1p + K5ac	1467	1.41421
304	H2AR3me2a + K5ac	1422.5	60.1041	304	H2AR3me2a + K5ac	1242.5	171.827	304	H2AR3me2a + K5ac	660	14.1421	304	H2AR3me2a + K5ac	616.5	109.602	304	H2AR3me2a + K5ac	318	28.2843	304	H2AR3me2a + K5ac	383.5	20.5061	304	H2AR3me2a + K5ac	1574.5	33.234	304	H2AR3me2a + K5ac	1524.5	43.1335
305	H2AS1p + R3me2a + K5ac	1291	14.1421	305	H2AS1p + R3me2a + K5ac	751.5	129.401	305	H2AS1p + R3me2a + K5ac	636.5	17.6777	305	H2AS1p + R3me2a + K5ac	522	82.0244	305	H2AS1p + R3me2a + K5ac	193.5	55.8614	305	H2AS1p + R3me2a + K5ac	220	19.799	305	H2AS1p + R3me2a + K5ac	1356.5	70.0036	305	H2AS1p + R3me2a + K5ac	1306	52.3259
306	H2ACit3 + K5ac	1349.5	16.2635	306	H2ACit3 + K5ac	870.5	139.3	306	H2ACit3 + K5ac	632.5	44.5477	306	H2ACit3 + K5ac	584	46.669	306	H2ACit3 + K5ac	234	66.468	306	H2ACit3 + K5ac	225	31.1127	306	H2ACit3 + K5ac	1415	33.9411	306	H2ACit3 + K5ac	1374.5	37.4767
307	H2AS1p + Cit3 + K5ac	1333	76.3675	307	H2AS1p + Cit3 + K5ac	1141.5	68.5894	307	H2AS1p + Cit3 + K5ac	526	1.41421	307	H2AS1p + Cit3 + K5ac	751	343.654	307	H2AS1p + Cit3 + K5ac	213	5.65685	307	H2AS1p + Cit3 + K5ac	220.5	27.5772	307	H2AS1p + Cit3 + K5ac	1344.5	75.6604	307	H2AS1p + Cit3 + K5ac	1341	2.82843
308	H2AS1p + K5ac + K9ac + K13ac + K15ac	1340.5	0.707107	308	H2AS1p + K5ac + K9ac + K13ac + K15ac	1369.5	335.876	308	H2AS1p + K5ac + K9ac + K13ac + K15ac	571	57.9828	308	H2AS1p + K5ac + K9ac + K13ac + K15ac	356	364.867	308	H2AS1p + K5ac + K9ac + K13ac + K15ac	94	57.9828	308	H2AS1p + K5ac + K9ac + K13ac + K15ac	111.5	48.7904	308	H2AS1p + K5ac + K9ac + K13ac + K15ac	1362	18.3848	308	H2AS1p + K5ac + K9ac + K13ac + K15ac	1360	96.1665
309	H2AK5ac + K9ac + K13ac + K15ac (no N-ac)	1286	12.7279	309	H2AK5ac + K9ac + K13ac + K15ac (no N-ac)	2320.5	2189.91	309	H2AK5ac + K9ac + K13ac + K15ac (no N-ac)	1053.5	589.02	309	H2AK5ac + K9ac + K13ac + K15ac (no N-ac)	640.5	44.5477	309	H2AK5ac + K9ac + K13ac + K15ac (no N-ac)	263.5	47.3762	309	H2AK5ac + K9ac + K13ac + K15ac (no N-ac)	328	93.3381	309	H2AK5ac + K9ac + K13ac + K15ac (no N-ac)	1352	15.5563	309	H2AK5ac + K9ac + K13ac + K15ac (no N-ac)	1304	33.9411
310	H2AS1p + K5ac + K9ac + K13ac + K15ac (no N-ac)	1340.5	34.6482	310	H2AS1p + K5ac + K9ac + K13ac + K15ac (no N-ac)	1102.5	88.3883	310	H2AS1p + K5ac + K9ac + K13ac + K15ac (no N-ac)	602.5	135.057	310	H2AS1p + K5ac + K9ac + K13ac + K15ac (no N-ac)	1031	164.049	310	H2AS1p + K5ac + K9ac + K13ac + K15ac (no N-ac)	214.5	72.832	310	H2AS1p + K5ac + K9ac + K13ac + K15ac (no N-ac)	223	26.8701	310	H2AS1p + K5ac + K9ac + K13ac + K15ac (no N-ac)	1400	36.7696	310	H2AS1p + K5ac + K9ac + K13ac + K15ac (no N-ac)	1344	73.5391
311	H2AX (132-142)	1523	42.4264	311	H2AX (132-142)	767	55.1543	311	H2AX (132-142)	636.5	164.756	311	H2AX (132-142)	549	110.309	311	H2AX (132-142)	323.5	71.4178	311	H2AX (132-142)	260.5	24.7487	311	H2AX (132-142)	1508.5	24.7487	311	H2AX (132-142)	1457.5	10.6066
312	H2AX (S139p)	1616.5	238.295	312	H2AX (S139p)	893	123.037	312	H2AX (S139p)	834.5	92.631	312	H2AX (S139p)	608	156.978	312	H2AX (S139p)	283.5	37.4767	312	H2AX (S139p)	299	8.48528	312	H2AX (S139p)	1512	45.2548	312	H2AX (S139p)	1508	29.6985
315	zFlag-Tag	1212.5	3.53553	315	zFlag-Tag	923	149.907	315	zFlag-Tag	739	186.676	315	zFlag-Tag	521	55.1543	315	zFlag-Tag	179.5	3.53553	315	zFlag-Tag	251	38.1838	315	zFlag-Tag	1302.5	30.4056	315	zFlag-Tag	1377	39.598
316	zHA-Tag	1266.5	13.435	316	zHA-Tag	1578	1004.09	316	zHA-Tag	520.5	6.36396	316	zHA-Tag	241	219.203	316	zHA-Tag	87.5	77.0746	316	zHA-Tag	151.5	98.2878	316	zHA-Tag	1336.5	19.0919	316	zHA-Tag	1366.5	101.116
317	z6xHis-Tag	1216	12.7279	317	z6xHis-Tag	812	183.848	317	z6xHis-Tag	637.5	7.77817	317	z6xHis-Tag	885.5	434.871	317	z6xHis-Tag	214.5	24.7487	317	z6xHis-Tag	248	42.4264	317	z6xHis-Tag	1326	106.066	317	z6xHis-Tag	1370.5	13.435
318	zMyc-Tag	1256.5	17.6777	318	zMyc-Tag	1103	660.438	318	zMyc-Tag	608.5	16.2635	318	zMyc-Tag	596.5	156.271	318	zMyc-Tag	192	21.2132	318	zMyc-Tag	250	49.4975	318	zMyc-Tag	1290.5	0.707107	318	zMyc-Tag	1402.5	252.437
319	zV5-Tag	1289	52.3259	319	zV5-Tag	1198.5	736.098	319	zV5-Tag	613.5	20.5061	319	zV5-Tag	403	175.362	319	zV5-Tag	184	9.89949	319	zV5-Tag	210.5	6.36396	319	zV5-Tag	1243.5	26.163	319	zV5-Tag	1320.5	188.798
320	H2A.Z (1-19)	1244.5	6.36396	320	H2A.Z (1-19)	904	11.3137	320	H2A.Z (1-19)	622	25.4558	320	H2A.Z (1-19)	630	15.5563	320	H2A.Z (1-19)	271	22.6274	320	H2A.Z (1-19)	313	12.7279	320	H2A.Z (1-19)	1427.5	65.7609	320	H2A.Z (1-19)	1561.5	113.844
321	H2A.Z (1-19) (N-ac)	1273	46.669	321	H2A.Z (1-19) (N-ac)	1391.5	815.294	321	H2A.Z (1-19) (N-ac)	765	270.115	321	H2A.Z (1-19) (N-ac)	696	14.1421	321	H2A.Z (1-19) (N-ac)	221.5	28.9914	321	H2A.Z (1-19) (N-ac)	251	4.24264	321	H2A.Z (1-19) (N-ac)	1433	5.65685	321	H2A.Z (1-19) (N-ac)	1525	43.8406
322	H2A.Z K4ac + K8ac + K12ac (1-19)	1286.5	30.4056	322	H2A.Z K4ac + K8ac + K12ac (1-19)	823.5	55.8614	322	H2A.Z K4ac + K8ac + K12ac (1-19)	644	195.161	322	H2A.Z K4ac + K8ac + K12ac (1-19)	614.5	30.4056	322	H2A.Z K4ac + K8ac + K12ac (1-19)	220.5	0.707107	322	H2A.Z K4ac + K8ac + K12ac (1-19)	244.5	38.8909	322	H2A.Z K4ac + K8ac + K12ac (1-19)	1450.5	65.7609	322	H2A.Z K4ac + K8ac + K12ac (1-19)	1435	24.0416
323	H2A.Z K4ac + K8ac + K12ac (1-19) (N-ac)	1246	16.9706	323	H2A.Z K4ac + K8ac + K12ac (1-19) (N-ac)	946	25.4558	323	H2A.Z K4ac + K8ac + K12ac (1-19) (N-ac)	643	134.35	323	H2A.Z K4ac + K8ac + K12ac (1-19) (N-ac)	703	53.7401	323	H2A.Z K4ac + K8ac + K12ac (1-19) (N-ac)	240	33.9411	323	H2A.Z K4ac + K8ac + K12ac (1-19) (N-ac)	281	31.1127	323	H2A.Z K4ac + K8ac + K12ac (1-19) (N-ac)	1367	49.4975	323	H2A.Z K4ac + K8ac + K12ac (1-19) (N-ac)	1527.5	27.5772
331	H3 (21-44)	1200	4.24264	331	H3 (21-44)	2051	596.798	331	H3 (21-44)	678	73.5391	331	H3 (21-44)	666	154.149	331	H3 (21-44)	291.5	47.3762	331	H3 (21-44)	367.5	19.0919	331	H3 (21-44)	1379	19.799	331	H3 (21-44)	1264	91.9239
332	H3K36me1 (21-44)	1180.5	75.6604	332	H3K36me1 (21-44)	1074	132.936	332	H3K36me1 (21-44)	546	69.2965	332	H3K36me1 (21-44)	632.5	9.19239	332	H3K36me1 (21-44)	293.5	21.9203	332	H3K36me1 (21-44)	374.5	61.5183	332	H3K36me1 (21-44)	1301.5	43.1335	332	H3K36me1 (21-44)	1396	115.966
333	H3K36me2 (21-44)	1217.5	17.6777	333	H3K36me2 (21-44)	1183.5	2.12132	333	H3K36me2 (21-44)	591	57.9828	333	H3K36me2 (21-44)	825.5	91.2168	333	H3K36me2 (21-44)	387.5	33.234	333	H3K36me2 (21-44)	449	25.4558	333	H3K36me2 (21-44)	1499	84.8528	333	H3K36me2 (21-44)	1409.5	108.187
334	H3K36me3 (21-44)	1238	70.7107	334	H3K36me3 (21-44)	991.5	58.6899	334	H3K36me3 (21-44)	749.5	160.513	334	H3K36me3 (21-44)	687	82.0244	334	H3K36me3 (21-44)	358	5.65685	334	H3K36me3 (21-44)	669	428.507	334	H3K36me3 (21-44)	1440	41.0122	334	H3K36me3 (21-44)	1271	41.0122
335	H3K36ac (21-44)	1358	113.137	335	H3K36ac (21-44)	821.5	197.283	335	H3K36ac (21-44)	565.5	24.7487	335	H3K36ac (21-44)	694	108.894	335	H3K36ac (21-44)	313	28.2843	335	H3K36ac (21-44)	311	32.5269	335	H3K36ac (21-44)	1404	46.669	335	H3K36ac (21-44)	1371	138.593
336	H3K27acK36me1 (21-44)	1337	12.7279	336	H3K27acK36me1 (21-44)	925.5	24.7487	336	H3K27acK36me1 (21-44)	748.5	231.224	336	H3K27acK36me1 (21-44)	878	31.1127	336	H3K27acK36me1 (21-44)	288	22.6274	336	H3K27acK36me1 (21-44)	285.5	3.53553	336	H3K27acK36me1 (21-44)	1344	57.9828	336	H3K27acK36me1 (21-44)	1333.5	9.19239
337	H3K27acK36me2 (21-44)	1326	1.41421	337	H3K27acK36me2 (21-44)	980.5	92.631	337	H3K27acK36me2 (21-44)	587.5	132.229	337	H3K27acK36me2 (21-44)	855	69.2965	337	H3K27acK36me2 (21-44)	256	36.7696	337	H3K27acK36me2 (21-44)	318.5	23.3345	337	H3K27acK36me2 (21-44)	1314	28.2843	337	H3K27acK36me2 (21-44)	1367	16.9706
350	H4R3me2a + K5ac	1395	4.24264	350	H4R3me2a + K5ac	428028	4306.99	350	H4R3me2a + K5ac	40430.5	3913.84	350	H4R3me2a + K5ac	145086	2086.67	350	H4R3me2a + K5ac	2739	769.332	350	H4R3me2a + K5ac	6459.5	936.916	350	H4R3me2a + K5ac	1670.5	62.9325	350	H4R3me2a + K5ac	1541	65.0538
352	H4K20ac	1322.5	12.0208	352	H4K20ac	132033	43939.6	352	H4K20ac	817.5	106.773	352	H4K20ac	3857.5	371.231	352	H4K20ac	537	125.865	352	H4K20ac	626	141.421	352	H4K20ac	1652	89.0955	352	H4K20ac	1372	66.468
353	H4S1p + K5ac + K8ac + K12ac + K16ac	1321	7.07107	353	H4S1p + K5ac + K8ac + K12ac + K16ac	864	168.291	353	H4S1p + K5ac + K8ac + K12ac + K16ac	547	59.397	353	H4S1p + K5ac + K8ac + K12ac + K16ac	652	25.4558	353	H4S1p + K5ac + K8ac + K12ac + K16ac	247	7.07107	353	H4S1p + K5ac + K8ac + K12ac + K16ac	237.5	14.8492	353	H4S1p + K5ac + K8ac + K12ac + K16ac	1394	77.7817	353	H4S1p + K5ac + K8ac + K12ac + K16ac	1344	55.1543
357	H4S1p (1-23)	1340	19.799	357	H4S1p (1-23)	60124.5	12437.3	357	H4S1p (1-23)	895.5	381.131	357	H4S1p (1-23)	19388.5	704.985	357	H4S1p (1-23)	518.5	64.3467	357	H4S1p (1-23)	1302.5	826.608	357	H4S1p (1-23)	1619	46.669	357	H4S1p (1-23)	1488.5	54.4472
359	H4K5ac + K8ac	1279	33.9411	359	H4K5ac + K8ac	177480	24636.3	359	H4K5ac + K8ac	553.5	10.6066	359	H4K5ac + K8ac	8033	786.303	359	H4K5ac + K8ac	416.5	38.8909	359	H4K5ac + K8ac	631	12.7279	359	H4K5ac + K8ac	1475.5	119.501	359	H4K5ac + K8ac	1320.5	86.9741
360	H4K5ac + K16ac	1257	11.3137	360	H4K5ac + K16ac	62089	4666.9	360	H4K5ac + K16ac	542.5	26.163	360	H4K5ac + K16ac	3024.5	362.746	360	H4K5ac + K16ac	384	29.6985	360	H4K5ac + K16ac	541.5	36.0624	360	H4K5ac + K16ac	1486.5	64.3467	360	H4K5ac + K16ac	1274	22.6274
361	H4K5ac + K20ac	1357	5.65685	361	H4K5ac + K20ac	50445	12191.9	361	H4K5ac + K20ac	667	19.799	361	H4K5ac + K20ac	22959.5	6373.15	361	H4K5ac + K20ac	393.5	9.19239	361	H4K5ac + K20ac	454.5	75.6604	361	H4K5ac + K20ac	1476	15.5563	361	H4K5ac + K20ac	1594	43.8406
362	H4K8ac + K12ac	1312	84.8528	362	H4K8ac + K12ac	201798	15494.8	362	H4K8ac + K12ac	621	16.9706	362	H4K8ac + K12ac	5293	705.693	362	H4K8ac + K12ac	386.5	4.94975	362	H4K8ac + K12ac	540.5	30.4056	362	H4K8ac + K12ac	1492	50.9117	362	H4K8ac + K12ac	1309	52.3259
363	H4K8ac + K20ac	1294.5	21.9203	363	H4K8ac + K20ac	67875.5	22203.9	363	H4K8ac + K20ac	617	45.2548	363	H4K8ac + K20ac	15158	111.723	363	H4K8ac + K20ac	449.5	23.3345	363	H4K8ac + K20ac	530.5	68.5894	363	H4K8ac + K20ac	1562	9.89949	363	H4K8ac + K20ac	1471	52.3259
364	H4K12ac + K16ac	1306.5	23.3345	364	H4K12ac + K16ac	50281	27898.2	364	H4K12ac + K16ac	612.5	36.0624	364	H4K12ac + K16ac	1616.5	190.212	364	H4K12ac + K16ac	445.5	57.2756	364	H4K12ac + K16ac	505	12.7279	364	H4K12ac + K16ac	1486	28.2843	364	H4K12ac + K16ac	1310.5	27.5772
365	H4K12ac + K20ac	1291	28.2843	365	H4K12ac + K20ac	61532	13187.5	365	H4K12ac + K20ac	660.5	55.8614	365	H4K12ac + K20ac	7115.5	1180.16	365	H4K12ac + K20ac	397	9.89949	365	H4K12ac + K20ac	486.5	20.5061	365	H4K12ac + K20ac	1475.5	54.4472	365	H4K12ac + K20ac	1567	1.41421
366	H4K16ac + K20ac	1392	108.894	366	H4K16ac + K20ac	105864	30614.9	366	H4K16ac + K20ac	735	190.919	366	H4K16ac + K20ac	11054.5	962.372	366	H4K16ac + K20ac	512	65.0538	366	H4K16ac + K20ac	654.5	98.2878	366	H4K16ac + K20ac	1669	73.5391	366	H4K16ac + K20ac	1298.5	70.0036
370	H4K12ac + KQ5,8,16,20	1283	148.492	370	H4K12ac + KQ5,8,16,20	869.5	57.2756	370	H4K12ac + KQ5,8,16,20	703.5	67.1751	370	H4K12ac + KQ5,8,16,20	685.5	252.437	370	H4K12ac + KQ5,8,16,20	220	24.0416	370	H4K12ac + KQ5,8,16,20	285.5	12.0208	370	H4K12ac + KQ5,8,16,20	1405	106.066	370	H4K12ac + KQ5,8,16,20	1279.5	88.3883
371	H4K5me1	1142	69.2965	371	H4K5me1	116179	7742.82	371	H4K5me1	2953	1632	371	H4K5me1	7069.5	1656.75	371	H4K5me1	507	55.1543	371	H4K5me1	525	57.9828	371	H4K5me1	1780	123.037	371	H4K5me1	1158	69.2965
372	H4K8me1	1310	41.0122	372	H4K8me1	122608	15446.7	372	H4K8me1	2663	625.082	372	H4K8me1	7290.5	581.949	372	H4K8me1	510.5	77.0746	372	H4K8me1	639	22.6274	372	H4K8me1	1979	154.149	372	H4K8me1	1288.5	10.6066
373	H4K12me1	1276.5	67.1751	373	H4K12me1	118074	27108.4	373	H4K12me1	2693	1326.53	373	H4K12me1	8144.5	2468.51	373	H4K12me1	580	32.5269	373	H4K12me1	654	93.3381	373	H4K12me1	1853	192.333	373	H4K12me1	1244.5	94.0452
374	H4K5ac + K8me1 + K12ac	1202.5	24.7487	374	H4K5ac + K8me1 + K12ac	145813	9168.35	374	H4K5ac + K8me1 + K12ac	768.5	91.2168	374	H4K5ac + K8me1 + K12ac	4535.5	829.436	374	H4K5ac + K8me1 + K12ac	344	15.5563	374	H4K5ac + K8me1 + K12ac	554	5.65685	374	H4K5ac + K8me1 + K12ac	1397.5	173.241	374	H4K5ac + K8me1 + K12ac	1212.5	77.0746
375	H4K5me1 + K8ac + K12me1	1293	124.451	375	H4K5me1 + K8ac + K12me1	274725	123974	375	H4K5me1 + K8ac + K12me1	1034	405.879	375	H4K5me1 + K8ac + K12me1	10139.5	61.5183	375	H4K5me1 + K8ac + K12me1	436	65.0538	375	H4K5me1 + K8ac + K12me1	636	82.0244	375	H4K5me1 + K8ac + K12me1	1509	84.8528	375	H4K5me1 + K8ac + K12me1	1255	135.765
376	H4K5me1 + K8me1 + K12me1	1285	62.2254	376	H4K5me1 + K8me1 + K12me1	141939	4655.59	376	H4K5me1 + K8me1 + K12me1	3056.5	1108.04	376	H4K5me1 + K8me1 + K12me1	7335.5	366.988	376	H4K5me1 + K8me1 + K12me1	595.5	3.53553	376	H4K5me1 + K8me1 + K12me1	721	73.5391	376	H4K5me1 + K8me1 + K12me1	1813	48.0833	376	H4K5me1 + K8me1 + K12me1	1326.5	176.07
378	H4K8ac + K12ac + K16ac	1368.5	0.707107	378	H4K8ac + K12ac + K16ac	12488	323.855	378	H4K8ac + K12ac + K16ac	678.5	164.756	378	H4K8ac + K12ac + K16ac	1010	25.4558	378	H4K8ac + K12ac + K16ac	260	16.9706	378	H4K8ac + K12ac + K16ac	310	25.4558	378	H4K8ac + K12ac + K16ac	1374	35.3553	378	H4K8ac + K12ac + K16ac	1496	50.9117
379	H4K5ac + K12ac + K16ac	1304.5	105.359	379	H4K5ac + K12ac + K16ac	10284.5	1594.53	379	H4K5ac + K12ac + K16ac	974	446.891	379	H4K5ac + K12ac + K16ac	1093.5	379.716	379	H4K5ac + K12ac + K16ac	296	18.3848	379	H4K5ac + K12ac + K16ac	383.5	10.6066	379	H4K5ac + K12ac + K16ac	1311.5	26.163	379	H4K5ac + K12ac + K16ac	1659.5	371.231
380	H4K5ac + K8ac + K16ac	1328.5	94.0452	380	H4K5ac + K8ac + K16ac	11248	5699.28	380	H4K5ac + K8ac + K16ac	605	19.799	380	H4K5ac + K8ac + K16ac	1223.5	294.864	380	H4K5ac + K8ac + K16ac	305	12.7279	380	H4K5ac + K8ac + K16ac	359.5	16.2635	380	H4K5ac + K8ac + K16ac	1362	28.2843	380	H4K5ac + K8ac + K16ac	1498	161.22
381	H4K5me1 + K8ac + K12ac + K16ac	1296.5	3.53553	381	H4K5me1 + K8ac + K12ac + K16ac	35834.5	6459.42	381	H4K5me1 + K8ac + K12ac + K16ac	573	9.89949	381	H4K5me1 + K8ac + K12ac + K16ac	658	302.642	381	H4K5me1 + K8ac + K12ac + K16ac	302.5	30.4056	381	H4K5me1 + K8ac + K12ac + K16ac	375.5	10.6066	381	H4K5me1 + K8ac + K12ac + K16ac	1496.5	4.94975	381	H4K5me1 + K8ac + K12ac + K16ac	1404	14.1421
382	H4K5ac + K8me1 + K12ac + K16ac	1420	24.0416	382	H4K5ac + K8me1 + K12ac + K16ac	33542.5	4193.85	382	H4K5ac + K8me1 + K12ac + K16ac	535.5	146.371	382	H4K5ac + K8me1 + K12ac + K16ac	675.5	72.832	382	H4K5ac + K8me1 + K12ac + K16ac	344	0	382	H4K5ac + K8me1 + K12ac + K16ac	467.5	188.798	382	H4K5ac + K8me1 + K12ac + K16ac	1521.5	74.2462	382	H4K5ac + K8me1 + K12ac + K16ac	1369.5	41.7193
383	H4K5ac + K8ac + K12me1 + K16ac	1450	162.635	383	H4K5ac + K8ac + K12me1 + K16ac	61966.5	33845.7	383	H4K5ac + K8ac + K12me1 + K16ac	770	318.198	383	H4K5ac + K8ac + K12me1 + K16ac	903	612.354	383	H4K5ac + K8ac + K12me1 + K16ac	233.5	28.9914	383	H4K5ac + K8ac + K12me1 + K16ac	340	8.48528	383	H4K5ac + K8ac + K12me1 + K16ac	1435.5	28.9914	383	H4K5ac + K8ac + K12me1 + K16ac	1418	55.1543
393	H4K20me3 (1-23)	2725	2030.81	393	H4K20me3 (1-23)	85248	1359.06	393	H4K20me3 (1-23)	1090.5	351.432	393	H4K20me3 (1-23)	4842.5	290.621	393	H4K20me3 (1-23)	478.5	24.7487	393	H4K20me3 (1-23)	538	7.07107	393	H4K20me3 (1-23)	1656	38.1838	393	H4K20me3 (1-23)	1362.5	103.945
394	H4K5proK8proK12pro	1258	55.1543	394	H4K5proK8proK12pro	63777	7348.25	394	H4K5proK8proK12pro	576.5	61.5183	394	H4K5proK8proK12pro	1657.5	147.785	394	H4K5proK8proK12pro	260	9.89949	394	H4K5proK8proK12pro	339.5	43.1335	394	H4K5proK8proK12pro	1363.5	70.0036	394	H4K5proK8proK12pro	1375	137.179
395	H4K5butK8butK12but	1302	28.2843	395	H4K5butK8butK12but	2402	4.24264	395	H4K5butK8butK12but	576.5	120.915	395	H4K5butK8butK12but	1557	718.42	395	H4K5butK8butK12but	226.5	14.8492	395	H4K5butK8butK12but	250.5	14.8492	395	H4K5butK8butK12but	1334	173.948	395	H4K5butK8butK12but	1306	90.5097
396	H4K5crK8crK12cr	1319.5	9.19239	396	H4K5crK8crK12cr	3172	140.007	396	H4K5crK8crK12cr	583	59.397	396	H4K5crK8crK12cr	44957.5	13307	396	H4K5crK8crK12cr	179.5	26.163	396	H4K5crK8crK12cr	292.5	34.6482	396	H4K5crK8crK12cr	1322	1.41421	396	H4K5crK8crK12cr	1436.5	57.2756
400	H2B (1-24)	1530	404.465	400	H2B (1-24)	1464.5	147.785	400	H2B (1-24)	68094.5	94596	400	H2B (1-24)	641	134.35	400	H2B (1-24)	389.5	2.12132	400	H2B (1-24)	395	66.468	400	H2B (1-24)	1537	93.3381	400	H2B (1-24)	1654	567.1
401	H2BK5me3	1381	39.598	401	H2BK5me3	825.5	300.52	401	H2BK5me3	804.5	167.584	401	H2BK5me3	628	11.3137	401	H2BK5me3	393.5	36.0624	401	H2BK5me3	449.5	6.36396	401	H2BK5me3	1635.5	109.602	401	H2BK5me3	1354	79.196
402	H2BK5me2	1382.5	21.9203	402	H2BK5me2	1142.5	37.4767	402	H2BK5me2	604	69.2965	402	H2BK5me2	744	63.6396	402	H2BK5me2	393.5	16.2635	402	H2BK5me2	482.5	4.94975	402	H2BK5me2	1865.5	552.25	402	H2BK5me2	1356	82.0244
403	H2BK5me1	1456.5	44.5477	403	H2BK5me1	1338.5	447.599	403	H2BK5me1	617.5	14.8492	403	H2BK5me1	1432	1650.39	403	H2BK5me1	402.5	91.2168	403	H2BK5me1	375.5	82.7315	403	H2BK5me1	1603.5	4.94975	403	H2BK5me1	1335.5	55.8614
408	H2BK12ac	1296.5	12.0208	408	H2BK12ac	939	46.669	408	H2BK12ac	668	227.688	408	H2BK12ac	769	19.799	408	H2BK12ac	321.5	24.7487	408	H2BK12ac	335.5	53.033	408	H2BK12ac	1467.5	12.0208	408	H2BK12ac	1542.5	122.329
409	H2BK15ac	1250.5	86.9741	409	H2BK15ac	892.5	64.3467	409	H2BK15ac	653.5	215.668	409	H2BK15ac	782	57.9828	409	H2BK15ac	361.5	61.5183	409	H2BK15ac	343	19.799	409	H2BK15ac	1579	52.3259	409	H2BK15ac	1576	111.723
410	H2BK16ac	1130.5	68.5894	410	H2BK16ac	1116	301.227	410	H2BK16ac	605	9.89949	410	H2BK16ac	781	33.9411	410	H2BK16ac	290.5	57.2756	410	H2BK16ac	261.5	36.0624	410	H2BK16ac	1270.5	181.726	410	H2BK16ac	1309	123.037
411	H2BK20ac	1198.5	34.6482	411	H2BK20ac	1141	181.019	411	H2BK20ac	573.5	16.2635	411	H2BK20ac	671	156.978	411	H2BK20ac	282	4.24264	411	H2BK20ac	293.5	27.5772	411	H2BK20ac	1411	97.5807	411	H2BK20ac	1302	60.8112
412	H2BK12ac + K15ac + K16ac + K20ac	1287.5	68.5894	412	H2BK12ac + K15ac + K16ac + K20ac	1116	91.9239	412	H2BK12ac + K15ac + K16ac + K20ac	583	22.6274	412	H2BK12ac + K15ac + K16ac + K20ac	650.5	127.986	412	H2BK12ac + K15ac + K16ac + K20ac	239.5	23.3345	412	H2BK12ac + K15ac + K16ac + K20ac	214.5	37.4767	412	H2BK12ac + K15ac + K16ac + K20ac	1333	103.238	412	H2BK12ac + K15ac + K16ac + K20ac	1392	82.0244
475	H3.3T32pK36me1 (27-45)	1296	14.1421	475	H3.3T32pK36me1 (27-45)	1004	74.9533	475	H3.3T32pK36me1 (27-45)	703.5	85.5599	475	H3.3T32pK36me1 (27-45)	486	171.12	475	H3.3T32pK36me1 (27-45)	156.5	86.9741	475	H3.3T32pK36me1 (27-45)	177	42.4264	475	H3.3T32pK36me1 (27-45)	1327	11.3137	475	H3.3T32pK36me1 (27-45)	1363	77.7817
476	H3.3T32p (27-45)	1287.5	23.3345	476	H3.3T32p (27-45)	1239.5	378.302	476	H3.3T32p (27-45)	544	46.669	476	H3.3T32p (27-45)	584.5	215.668	476	H3.3T32p (27-45)	134.5	40.3051	476	H3.3T32p (27-45)	178	8.48528	476	H3.3T32p (27-45)	1311.5	51.6188	476	H3.3T32p (27-45)	1414.5	65.7609
587	H2A (10-25)	1208.5	21.9203	587	H2A (10-25)	2063	411.536	587	H2A (10-25)	794.5	299.106	587	H2A (10-25)	780.5	474.469	587	H2A (10-25)	206	1.41421	587	H2A (10-25)	302.5	2.12132	587	H2A (10-25)	1242.5	92.631	587	H2A (10-25)	1299.5	48.7904
625	H2A.X (1-17)	2245.5	1287.64	625	H2A.X (1-17)	22062	5304.72	625	H2A.X (1-17)	53892	74680.4	625	H2A.X (1-17)	1618	84.8528	625	H2A.X (1-17)	483	2.82843	625	H2A.X (1-17)	662.5	54.4472	625	H2A.X (1-17)	1618.5	82.7315	625	H2A.X (1-17)	2584	1742.31
626	H2A.X K5ac	1492.5	307.591	626	H2A.X K5ac	2108.5	562.15	626	H2A.X K5ac	703	127.279	626	H2A.X K5ac	802	39.598	626	H2A.X K5ac	328.5	57.2756	626	H2A.X K5ac	466	42.4264	626	H2A.X K5ac	1460	94.7523	626	H2A.X K5ac	1440	67.8823
661	H3K4me3 (1-11)	33268	2339.11	661	H3K4me3 (1-11)	1325	258.801	661	H3K4me3 (1-11)	99246	1706.96	661	H3K4me3 (1-11)	689	72.1249	661	H3K4me3 (1-11)	222.5	21.9203	661	H3K4me3 (1-11)	305	130.108	661	H3K4me3 (1-11)	1270	56.5685	661	H3K4me3 (1-11)	19483	3436.54
662	H3K4me3 (1-7)	42579.5	6217.59	662	H3K4me3 (1-7)	887.5	173.241	662	H3K4me3 (1-7)	26809	1046.52	662	H3K4me3 (1-7)	598.5	99.7021	662	H3K4me3 (1-7)	268.5	102.53	662	H3K4me3 (1-7)	237	21.2132	662	H3K4me3 (1-7)	1294	22.6274	662	H3K4me3 (1-7)	15804	148.492
789	H3K36me3	1436.5	47.3762	789	H3K36me3	1036	29.6985	789	H3K36me3	570.5	26.163	789	H3K36me3	664	53.7401	789	H3K36me3	285.5	51.6188	789	H3K36me3	379.5	40.3051	789	H3K36me3	1454.5	86.9741	789	H3K36me3	1379.5	7.77817
790	H3S31p + K36me3	1412	115.966	790	H3S31p + K36me3	1575.5	874.691	790	H3S31p + K36me3	756	113.137	790	H3S31p + K36me3	676	141.421	790	H3S31p + K36me3	267	7.07107	790	H3S31p + K36me3	246	7.07107	790	H3S31p + K36me3	1426.5	21.9203	790	H3S31p + K36me3	1338.5	82.7315
853	H3K23me3 (15-34)	1265.5	14.8492	853	H3K23me3 (15-34)	1009.5	167.584	853	H3K23me3 (15-34)	633.5	106.773	853	H3K23me3 (15-34)	530.5	24.7487	853	H3K23me3 (15-34)	192	21.2132	853	H3K23me3 (15-34)	239.5	4.94975	853	H3K23me3 (15-34)	1297	41.0122	853	H3K23me3 (15-34)	1322.5	40.3051
1012	H3K9pro	1270.5	44.5477	1012	H3K9pro	370044	27320.5	1012	H3K9pro	632.5	132.229	1012	H3K9pro	417623	13142.3	1012	H3K9pro	121580	14168.3	1012	H3K9pro	118514	4646.4	1012	H3K9pro	6424	123.037	1012	H3K9pro	1898	152.735
1013	H3K9but	1289	38.1838	1013	H3K9but	456631	15884.4	1013	H3K9but	777.5	149.2	1013	H3K9but	415572	7404.82	1013	H3K9but	147107	17846	1013	H3K9but	123462	3162.89	1013	H3K9but	9045.5	2443.05	1013	H3K9but	2348.5	103.945
1014	H3K9cr	1267	49.4975	1014	H3K9cr	475288	20486.3	1014	H3K9cr	655.5	28.9914	1014	H3K9cr	375257	1342.09	1014	H3K9cr	154144	2052.02	1014	H3K9cr	117552	1605.84	1014	H3K9cr	9424	229.103	1014	H3K9cr	2305.5	317.491
1021	H3.3K27pro (15-34)	1253	39.598	1021	H3.3K27pro (15-34)	1529.5	688.015	1021	H3.3K27pro (15-34)	595	67.8823	1021	H3.3K27pro (15-34)	600.5	532.451	1021	H3.3K27pro (15-34)	90	103.238	1021	H3.3K27pro (15-34)	153.5	0.707107	1021	H3.3K27pro (15-34)	1341	50.9117	1021	H3.3K27pro (15-34)	1308	42.4264
1022	H3.3K27but (15-34)	1258.5	10.6066	1022	H3.3K27but (15-34)	1430	494.975	1022	H3.3K27but (15-34)	614.5	6.36396	1022	H3.3K27but (15-34)	431	316.784	1022	H3.3K27but (15-34)	65.5	3.53553	1022	H3.3K27but (15-34)	101	45.2548	1022	H3.3K27but (15-34)	1318	76.3675	1022	H3.3K27but (15-34)	1302.5	78.4889
1023	H3.3K27cr (15-34)	1301	66.468	1023	H3.3K27cr (15-34)	1453.5	320.319	1023	H3.3K27cr (15-34)	559.5	36.0624	1023	H3.3K27cr (15-34)	269.5	143.543	1023	H3.3K27cr (15-34)	170	8.48528	1023	H3.3K27cr (15-34)	214.5	7.77817	1023	H3.3K27cr (15-34)	1318	24.0416	1023	H3.3K27cr (15-34)	1313.5	2.12132
1024	H3.3K27vl (15-34)	1426	162.635	1024	H3.3K27vl (15-34)	1111	49.4975	1024	H3.3K27vl (15-34)	647	25.4558	1024	H3.3K27vl (15-34)	490.5	136.472	1024	H3.3K27vl (15-34)	198	11.3137	1024	H3.3K27vl (15-34)	240	32.5269	1024	H3.3K27vl (15-34)	1335.5	105.359	1024	H3.3K27vl (15-34)	1449	48.0833
1025	H3.3K27hxo (15-34)	1641.5	492.853	1025	H3.3K27hxo (15-34)	983.5	224.153	1025	H3.3K27hxo (15-34)	619.5	137.886	1025	H3.3K27hxo (15-34)	1262.5	849.235	1025	H3.3K27hxo (15-34)	237	49.4975	1025	H3.3K27hxo (15-34)	268	43.8406	1025	H3.3K27hxo (15-34)	1377	36.7696	1025	H3.3K27hxo (15-34)	1398	74.9533
1027	H3.3K27bhb (15-34)	1683.5	553.665	1027	H3.3K27bhb (15-34)	1044.5	133.643	1027	H3.3K27bhb (15-34)	535	121.622	1027	H3.3K27bhb (15-34)	737	53.7401	1027	H3.3K27bhb (15-34)	227	15.5563	1027	H3.3K27bhb (15-34)	261	32.5269	1027	H3.3K27bhb (15-34)	1365	24.0416	1027	H3.3K27bhb (15-34)	1346.5	19.0919
1028	H3K4me1 (1-21)	1722.5	14.8492	1028	H3K4me1 (1-21)	416292	4123.14	1028	H3K4me1 (1-21)	17414.5	13729.9	1028	H3K4me1 (1-21)	305882	29009.8	1028	H3K4me1 (1-21)	12389.5	347.189	1028	H3K4me1 (1-21)	4430.5	641.346	1028	H3K4me1 (1-21)	2371	94.7523	1028	H3K4me1 (1-21)	31908.5	4162.74
1029	H3K9vl	1148.5	98.2878	1029	H3K9vl	425800	9796.96	1029	H3K9vl	1002	657.609	1029	H3K9vl	355964	359.21	1029	H3K9vl	90816	8314.16	1029	H3K9vl	79740.5	8712.26	1029	H3K9vl	9178	0	1029	H3K9vl	2396	282.843
1030	H3K9hxo	1089.5	2.12132	1030	H3K9hxo	449090	23605.3	1030	H3K9hxo	565.5	95.4594	1030	H3K9hxo	355461	5577.66	1030	H3K9hxo	116859	712.764	1030	H3K9hxo	85316.5	2208.29	1030	H3K9hxo	9954	0	1030	H3K9hxo	4333	267.286
1032	H3K9bhb	1258.5	23.3345	1032	H3K9bhb	408936	39591.6	1032	H3K9bhb	645	149.907	1032	H3K9bhb	386006	3816.26	1032	H3K9bhb	89267	1062.07	1032	H3K9bhb	95033.5	13048.2	1032	H3K9bhb	3901	0	1032	H3K9bhb	1948.5	152.028
1034	H3K9su	1166.5	44.5477	1034	H3K9su	234463	5197.23	1034	H3K9su	583	60.8112	1034	H3K9su	219543	22388.4	1034	H3K9su	8311.5	1354.11	1034	H3K9su	27055.5	3605.54	1034	H3K9su	963	0	1034	H3K9su	1301.5	106.773
1040	H3K4me3R8me2a	39223	1899.29	1040	H3K4me3R8me2a	66930	6621.35	1040	H3K4me3R8me2a	123402	15714.7	1040	H3K4me3R8me2a	25771	5719.08	1040	H3K4me3R8me2a	19126	3565.23	1040	H3K4me3R8me2a	62578.5	1106.62	1040	H3K4me3R8me2a	1197	0	1040	H3K4me3R8me2a	17147	168.291
1043	H3K9crK14crK18cr	1184.5	201.525	1043	H3K9crK14crK18cr	331108	3749.79	1043	H3K9crK14crK18cr	792	82.0244	1043	H3K9crK14crK18cr	275941	453.963	1043	H3K9crK14crK18cr	1176.5	395.273	1043	H3K9crK14crK18cr	693.5	617.304	1043	H3K9crK14crK18cr	1072	0	1043	H3K9crK14crK18cr	1329.5	88.3883
2445	H3.1K14ac (1-32)	1167.5	43.1335	2445	H3.1K14ac (1-32)	442073	9363.51	2445	H3.1K14ac (1-32)	639	49.4975	2445	H3.1K14ac (1-32)	217436	17654.3	2445	H3.1K14ac (1-32)	5559.5	680.944	2445	H3.1K14ac (1-32)	1122	210.718	2445	H3.1K14ac (1-32)	1877	0	2445	H3.1K14ac (1-32)	1236.5	7.77817
2446	H3.1K18ac (1-32)	1118	32.5269	2446	H3.1K18ac (1-32)	458738	27431.5	2446	H3.1K18ac (1-32)	1099	69.2965	2446	H3.1K18ac (1-32)	64033	14125.2	2446	H3.1K18ac (1-32)	5564.5	36.0624	2446	H3.1K18ac (1-32)	809	193.747	2446	H3.1K18ac (1-32)	10905	0	2446	H3.1K18ac (1-32)	1582.5	98.2878
2447	H3.1K23ac (1-32)	1083	0	2447	H3.1K23ac (1-32)	407808	30751.4	2447	H3.1K23ac (1-32)	618	130.108	2447	H3.1K23ac (1-32)	42788	1400.07	2447	H3.1K23ac (1-32)	3637.5	1870.3	2447	H3.1K23ac (1-32)	728.5	53.033	2447	H3.1K23ac (1-32)	14490	446.891	2447	H3.1K23ac (1-32)	1379.5	120.915
2655	H3.1 (15-34)K27ac	1484.5	357.089	2655	H3.1 (15-34)K27ac	1496	878.227	2655	H3.1 (15-34)K27ac	645	205.061	2655	H3.1 (15-34)K27ac	788	298.399	2655	H3.1 (15-34)K27ac	186	42.4264	2655	H3.1 (15-34)K27ac	194.5	31.8198	2655	H3.1 (15-34)K27ac	1208	46.669	2655	H3.1 (15-34)K27ac	1278	29.6985
2656	H3.1 (15-34)K27but	1172.5	55.8614	2656	H3.1 (15-34)K27but	862	131.522	2656	H3.1 (15-34)K27but	648.5	193.04	2656	H3.1 (15-34)K27but	557.5	37.4767	2656	H3.1 (15-34)K27but	201	19.799	2656	H3.1 (15-34)K27but	225	4.24264	2656	H3.1 (15-34)K27but	1217	38.1838	2656	H3.1 (15-34)K27but	1174	25.4558
2657	H3.1 (1-20), K18but	1253	29.6985	2657	H3.1 (1-20), K18but	481680	5642.71	2657	H3.1 (1-20), K18but	798	281.428	2657	H3.1 (1-20), K18but	386646	5592.51	2657	H3.1 (1-20), K18but	77967.5	6291.13	2657	H3.1 (1-20), K18but	27580.5	4504.98	2657	H3.1 (1-20), K18but	7712	205.061	2657	H3.1 (1-20), K18but	2415	282.843
2663	H3K23me2 (15-34)	1178.5	13.435	2663	H3K23me2 (15-34)	1004	29.6985	2663	H3K23me2 (15-34)	497.5	0.707107	2663	H3K23me2 (15-34)	659	16.9706	2663	H3K23me2 (15-34)	214.5	4.94975	2663	H3K23me2 (15-34)	252	1.41421	2663	H3K23me2 (15-34)	1203.5	89.8026	2663	H3K23me2 (15-34)	1236.5	102.53
2664	H3.3K36me3 (27-45)	1325.5	36.0624	2664	H3.3K36me3 (27-45)	1560	1101.67	2664	H3.3K36me3 (27-45)	951	173.948	2664	H3.3K36me3 (27-45)	601	36.7696	2664	H3.3K36me3 (27-45)	282.5	14.8492	2664	H3.3K36me3 (27-45)	276.5	3.53553	2664	H3.3K36me3 (27-45)	1378.5	54.4472	2664	H3.3K36me3 (27-45)	1299.5	21.9203
2665	H3.3K36me2 (27-45)	1399	15.5563	2665	H3.3K36me2 (27-45)	854.5	17.6777	2665	H3.3K36me2 (27-45)	645	144.25	2665	H3.3K36me2 (27-45)	554.5	37.4767	2665	H3.3K36me2 (27-45)	296.5	47.3762	2665	H3.3K36me2 (27-45)	372.5	12.0208	2665	H3.3K36me2 (27-45)	1548.5	34.6482	2665	H3.3K36me2 (27-45)	1439	52.3259
2666	H3.3K36ac (27-45)	1440	9.89949	2666	H3.3K36ac (27-45)	799	131.522	2666	H3.3K36ac (27-45)	611	8.48528	2666	H3.3K36ac (27-45)	589.5	103.945	2666	H3.3K36ac (27-45)	277.5	21.9203	2666	H3.3K36ac (27-45)	285.5	33.234	2666	H3.3K36ac (27-45)	1508.5	26.163	2666	H3.3K36ac (27-45)	1486.5	26.163
2667	H3.3 (27-45)	1409	5.65685	2667	H3.3 (27-45)	33204.5	45248.5	2667	H3.3 (27-45)	770.5	231.224	2667	H3.3 (27-45)	14486.5	19337.2	2667	H3.3 (27-45)	319	11.3137	2667	H3.3 (27-45)	398.5	0.707107	2667	H3.3 (27-45)	1541.5	44.5477	2667	H3.3 (27-45)	2370.5	1287.64
2669	H4 (1-24)	1345	90.5097	2669	H4 (1-24)	87615	3641.6	2669	H4 (1-24)	614.5	82.7315	2669	H4 (1-24)	31153	1834.23	2669	H4 (1-24)	616.5	4.94975	2669	H4 (1-24)	778	24.0416	2669	H4 (1-24)	1672	59.397	2669	H4 (1-24)	1470	98.9949
2670	H3Cit8 (1-20)	1211.5	51.6188	2670	H3Cit8 (1-20)	391434	41123.2	2670	H3Cit8 (1-20)	591	43.8406	2670	H3Cit8 (1-20)	196183	34106.6	2670	H3Cit8 (1-20)	49750.5	20344.2	2670	H3Cit8 (1-20)	66795.5	8846.61	2670	H3Cit8 (1-20)	1290.5	14.8492	2670	H3Cit8 (1-20)	1379.5	37.4767
2671	H4K12acK16acK20me3 (1-23)	1264.5	3.53553	2671	H4K12acK16acK20me3 (1-23)	15757.5	7968.39	2671	H4K12acK16acK20me3 (1-23)	1137	332.34	2671	H4K12acK16acK20me3 (1-23)	2832.5	678.115	2671	H4K12acK16acK20me3 (1-23)	262.5	0.707107	2671	H4K12acK16acK20me3 (1-23)	344.5	14.8492	2671	H4K12acK16acK20me3 (1-23)	1354.5	37.4767	2671	H4K12acK16acK20me3 (1-23)	1370.5	21.9203
2704	H4K5but (1-23)	1229	2.82843	2704	H4K5but (1-23)	132522	5272.19	2704	H4K5but (1-23)	637.5	16.2635	2704	H4K5but (1-23)	29826	2788.83	2704	H4K5but (1-23)	529.5	38.8909	2704	H4K5but (1-23)	612.5	53.033	2704	H4K5but (1-23)	1566.5	7.77817	2704	H4K5but (1-23)	1416	124.451
2705	H4K8but (1-23)	1299	4.24264	2705	H4K8but (1-23)	101212	16154.6	2705	H4K8but (1-23)	674.5	127.986	2705	H4K8but (1-23)	31539.5	1733.12	2705	H4K8but (1-23)	484.5	44.5477	2705	H4K8but (1-23)	493	7.07107	2705	H4K8but (1-23)	1526.5	21.9203	2705	H4K8but (1-23)	1339.5	94.0452
2706	H4K5K8but (1-23)	1584	298.399	2706	H4K5K8but (1-23)	82537.5	22940.7	2706	H4K5K8but (1-23)	627	103.238	2706	H4K5K8but (1-23)	44029.5	3981.72	2706	H4K5K8but (1-23)	383.5	36.0624	2706	H4K5K8but (1-23)	496.5	27.5772	2706	H4K5K8but (1-23)	1368	69.2965	2706	H4K5K8but (1-23)	1377.5	26.163
2716	H3K27acK36me3 (21-44)	1305.5	40.3051	2716	H3K27acK36me3 (21-44)	1694.5	143.543	2716	H3K27acK36me3 (21-44)	496.5	20.5061	2716	H3K27acK36me3 (21-44)	338.5	139.3	2716	H3K27acK36me3 (21-44)	157.5	40.3051	2716	H3K27acK36me3 (21-44)	252.5	37.4767	2716	H3K27acK36me3 (21-44)	1308	21.2132	2716	H3K27acK36me3 (21-44)	1276.5	23.3345

## Sheet: Peptide Phase B Heatmap
		AVERAGES
Peptide Number	Peptide Name	KDM7A	TRIM66	DIDO1	DPF2	CHD4	CHD5	PHRF1	MLL5
1	H3 (1-20)	1437.5	523910	815	357863	133226	100872	17020.5	1746.5
2	H3K9ac (1-20)	1535	401402	711.5	356238	113448	132892	9777.5	2425
3	H3K9ac (1-20)	1462.5	389705	616.5	345830	66422.5	97310	3458	1859
4	H3K4ac (1-20)	1192	4300	1038.5	735.5	260.5	787.5	1202	1375.5
5	H3K4ac + K14ac (1-20)	1556	5924.5	876.5	1400.5	260	290.5	1617	1540
6	H3K9ac + K14ac (1-20)	1532	312346	562.5	257492	855	4075	1611.5	1693.5
7	H3K4ac + K9ac (1-20)	1552.5	24066	647	676	296	457.5	1582.5	1612.5
8	H3K4ac + K9ac + K14ac (1-20)	1510.5	1127.5	591.5	865.5	282.5	303	1675	1516.5
10	H3K18ac (1-20)	1529	379460	9444	243687	1380	1421	2011	1685
11	H3K14ac + K18ac (1-20)	1599.5	374358	695	308808	412.5	478	1736	1628
12	H3K9ac + K18ac (1-20)	1581	294359	650.5	204268	402.5	509	1767	1661.5
13	H3K4ac + K18ac (1-20)	1626.5	17996.5	811	497.5	357.5	349	1634.5	1678.5
14	H3K9ac + K14ac + K18ac (1-20)	1538	230106	1843.5	154392	283	295	1663	1581
15	H3K4ac + K14ac + K18ac (1-20)	1496.5	2352.5	611	415	312.5	288.5	1600	1592
16	H3K4ac + K9ac + K18ac (1-20)	1595.5	895	690.5	527	296.5	291	1700.5	1632
17	H3K4ac + K9ac + K14ac + K18ac (1-20)	1552	778.5	723	658	271	309	1675.5	1671
18	H3K4me3 (1-20)	44585.5	133107	164312	82944	23678	70390	1496.5	20934
19	H3K4me3 + K9ac (1-20)	55351	16813.5	147562	7360.5	473	10470	1732	26677.5
20	H3K4me3 + K14ac (1-20)	48865.5	27431	152476	23105.5	441.5	4472	1734	26010.5
21	H3K4me3 + K18ac (1-20)	52724.5	135884	154161	18167.5	547.5	1062.5	1792	24013.5
22	H3K4me3 + K9ac + K14ac (1-20)	56142.5	4260.5	152212	841.5	289.5	318.5	1691.5	27368.5
23	H3K4me3 + K9ac + K18ac (1-20)	54336.5	2432.5	154851	1246.5	285	323.5	1637	28636.5
24	H3K4me3 + K14ac + K18ac (1-20)	50348	6829	158248	4179.5	324	331.5	1688.5	26378.5
25	H3K4me3 + K9ac + K14ac + K18ac (1-20)	52393	1197.5	162646	642.5	257	302.5	1651	30434
26	H3T3p + K4me3 + K9ac + K14ac + K18ac (1-20)	1367	758.5	803	680	265.5	219.5	1461	1421.5
27	H3T3p + K4me3 (1-20)	1439	737.5	862.5	529	294	337.5	1532	1466.5
28	H3R2me2a + T3p + K4me3 + K9ac + K14ac + K18ac	1397.5	698.5	692.5	549.5	257.5	245	1475	1416
29	H3R2me2a + T3p + K4me3 (1-20)	1490.5	785.5	670.5	590.5	224	249.5	1488.5	1412.5
30	H3R2me2a + K4me3 (1-20)	65145.5	3260	111840	673	462	1179	1655	29424.5
32	H3K4me2 (1-20)	55191	141891	202293	114277	9036	53561	1778	36371.5
33	H3K4me2 + K9ac + K14ac + K18ac (1-20)	36375	7107.5	91969	7969.5	227	156	1467.5	28756
34	H3K4me1 (1-20)	1836.5	415219	149805	342341	52144.5	101488	7281	39209.5
35	H3K4me1 + K9ac + K14ac + K18ac (1-20)	1413.5	64158.5	609	52046	286	306.5	1577.5	5945.5
36	H3S10p (1-20)	1463	261948	592	8610.5	352	704.5	1679	1470.5
37	H3K4ac + K9ac + S10p + K14ac + K18ac (1-20)	1569	6259	924	1018	244.5	262	1545	1386.5
38	H3K4me3 + S10p (1-20)	49083.5	1390.5	163908	487	201.5	252	1548	24961
39	H3K4me3 + K9ac + S10p + K14ac + K18ac (1-20)	56271	845	112228	501.5	265.5	255	1521.5	22477
40	H3R2me2a + K4me3 + S10p (1-20)	64478.5	925.5	161878	612.5	273	508.5	1574.5	28244
41	H3R2me2a + K4me3 + K9ac + S10p + K14ac + K18ac (1-20)	34788	1888.5	60697.5	238.5	140	133	1590	11914.5
42	H3K9me3 (1-20)	1503.5	544314	54374.5	381654	174124	147409	40263	3650
43	H3K4ac + K9me3 + K14ac + K18ac (1-20)	1498	870	646.5	809.5	329	265.5	1560	1380.5
44	H3K4me2 + K9ac + K18ac (1-20)	47425	16415	154070	5489	277.5	305.5	1612.5	31774
45	H3K4me1 + K9ac + K18ac (1-20)	1473	144199	5777.5	69388	332.5	356	1605	11958
47	H3R2me2a (1-20)	1475.5	266498	1586.5	36250.5	19705	22766.5	1974.5	1594
48	H3R2me2a + K4ac + K9ac + K14ac + K18ac (1-20)	1395.5	771	836.5	624	258	302.5	1576.5	1400.5
50	H3R2me2a + K4me3 + K9ac + K14ac + K18ac (1-20)	62903	936.5	163673	593	264	256	1531.5	28854
51	H3R2me1 + K4me3	52784	21436.5	163503	1448	3050	38201.5	1845	26327.5
52	H3R2me1 + K4me3 + K9ac + K14ac + K18ac (1-20)	43938.5	940.5	159398	763	279	256	1554	26664
53	H3Cit2 (1-20)	1299	52006	870	1637.5	2991.5	13560	1410.5	1255.5
54	H3Cit2 + K4me3 (1-20)	59244.5	2082.5	221351	663	343	1813	1362.5	21431
55	H3Cit2 + K4me3 + K9ac + K14ac + K18ac (1-20)	44927.5	786.5	23508.5	647.5	231.5	240.5	1319	2947
56	H3Cit2 + K4ac + K9ac + K14ac + K18ac (1-20)	1302.5	2893.5	666.5	513.5	235.5	242.5	1322	1253
57	H3T3p (1-20)	1301	989	533	585	657	351.5	1389	1270.5
58	H4 (1-23)	1496.5	129724	4666	6377	632	668	2677.5	1587.5
59	H4K5ac + K8ac + K12ac + K16ac (1-23)	1548.5	2718	973	601	315.5	295.5	1642.5	1612.5
60	H3R2me2a + K4me2 (1-20)	31614	41407.5	213663	1653	1061.5	6445.5	1976.5	42641.5
61	H3R2me2s + K4me2 (1-20)	24901	25381.5	215543	16046.5	878.5	7394.5	1939.5	39147
62	H3R2me1 + K4me2 (1-20)	55342.5	114561	244910	11907.5	4502	27254.5	2079	45239.5
63	H3Cit2 + K4me2 (1-20)	6811.5	2078.5	186550	646.5	536	4900.5	1844.5	13587
65	H3K4N3	1377	426431	11464.5	283632	83840	75740.5	5174.5	1470.5
66	H4K5ac (1-23)	1464	215645	4105	13620.5	714.5	891.5	2159	1508
67	H4K8ac (1-23)	1523.5	195302	1933.5	11652.5	641.5	937.5	2179	1694
68	H4K12ac (1-23)	1553	214404	1485.5	7834	620	866.5	2170	1619
69	H4K16ac (1-23)	1547.5	167082	1079.5	8899	599.5	820	2336.5	1645
70	H4K5ac + K12ac (1-23)	1452.5	202962	2861.5	5680	485.5	589	1863.5	1578.5
71	H4K8ac + K16ac (1-23)	1495.5	117178	853.5	4487	549	648.5	1921.5	1662.5
72	H4K5ac + K8ac + K12ac (1-23)	1620	125531	797.5	1195.5	359	464	1633	1586
73	H4R3me2a (1-23)	1565	345997	69202	143560	4900	11614.5	2944.5	1986
74	H4R3me2s (1-23)	1736.5	327397	84328	142908	3752.5	11136.5	3065	1984.5
75	H4R3me1 (1-23)	1572	336679	77555.5	136844	5922	9505.5	3956	1977.5
76	H4S1p + R3me2a (1-23)	1567.5	229690	37752.5	93972	953.5	4148	1777.5	1660.5
77	H4S1p + R3me2s (1-23)	1543.5	203934	29481	104360	916	3675.5	1791	1749
78	H4S1p + R3me1 (1-23)	1650	222529	25671.5	95118.5	1006.5	4155.5	1760	1746
79	H4R3me2a + K5ac + K8ac + K12ac + K16ac + K20ac (1-23)	1548.5	893.5	660	504.5	289	284	1651.5	1630
80	H4R3me2s + K5ac + K8ac + K12ac + K16ac + K20ac (1-23)	1538.5	930	625	590.5	312	271.5	1681.5	1554.5
81	H4R3me1 + K5ac + K8ac + K12ac + K16ac + K20ac (1-23)	1558	831	617	624	298	288	1664.5	1626
82	H4K20me3 (11-27)	1887.5	1099.5	797	558.5	370.5	459	1696	1631.5
83	H4K20me2 (11-27)	1289.5	775.5	780.5	557.5	363.5	414	1548.5	1375
84	H4K20me1 (11-27)	1408	748.5	599.5	635.5	357.5	396.5	1557.5	1390
85	H4K12ac + K16ac + K20me3 (11-27)	1410.5	655.5	602.5	638.5	237	285.5	1478.5	1466
86	H4K12ac + K16ac + K20me2 (11-27)	1454.5	861	593	383.5	257	219	1512	1465.5
87	H4K12ac + K16ac + K20me1 (11-27)	1232	1164	987.5	556.5	211	196	1298	1506.5
88	H4K12ac + K16ac (11-27)	1297.5	761	658	1451.5	274	222.5	1313	1490.5
89	H3K4me3 + R8me2s + K9me3 (1-20)	44117	149194	158434	17561.5	17098	71286	1449	19878.5
90	H3 (15-41)	1444	5361.5	822	1129.5	520.5	604	1667.5	1423.5
91	H3K18me3	1462.5	2498	679	675	475	623	1812	1418.5
93	H3K36me3	1492.5	1063.5	657.5	1003.5	371	497.5	1684.5	1491.5
95	H3K18me3 + K36me3	1471	750.5	774.5	619	355.5	427	1588	1406.5
96	H3K4me3 + R8me2a + K9me3 (1-20)	43821	176094	153923	15601	19909	77543	1541	21142
99	H4 (11-27)	1487.5	936	518.5	513	368	444	1647	1488
100	H3 (74-84) N-ac	1450	812.5	663	576	247	255.5	1521.5	1492
101	H3K79me3 (74-84)	1415.5	718.5	584.5	442	431	254	1541.5	1503
102	H3K79me2 (74-84)	1445	1585.5	559.5	495	254.5	277	1516.5	1526.5
103	H3K79me1 (74-84)	1456	5121	719.5	266.5	200.5	218	1450.5	1428
104	H3 (74-84)	1505	770	546.5	584.5	269.5	263	1591	1440.5
125	H3T3p (1-20)	2882	3168	44831	487.5	239	260	1406	1751.5
126	H3.3K36me1	1263.5	2431	575	447	238.5	302	1319.5	1280
129	H3K9me2 + K27me2 (6-30)	1288.5	1429	612	702.5	436	484.5	1461.5	1308
132	H3K4me3 + K9me3 (1-20)	47740.5	214436	154436	107444	35005	88580	1647.5	21810
133	H3K9me2 (1-20)	1277.5	539369	1662	354375	154031	101178	57084.5	3685
134	H3K9me1 (1-20)	1387	526158	1291.5	356112	141104	118565	50443.5	2675
135	H3K4me1 + K18ac (1-20)	1352	501104	3838	263694	739.5	587.5	1596	21733
136	H3T11p (1-20)	1264	253610	573.5	40143.5	328.5	333.5	1385.5	1401.5
137	H3K18me3 (1-20)	1312	502527	1244	370328	128310	93886.5	54811	3470.5
138	H3K18me2 (1-20)	1256	504665	1275	358649	128806	117246	56195	3402
139	H3K18me1 (1-20)	1347	483036	606	344738	107281	109930	12048.5	2109
140	H3R8me1	1247.5	472190	799	360172	50057.5	10280	3448.5	1988.5
141	H3R8me2a	1172.5	469166	639.5	272606	30362	4325	1858	1699
142	H3R8me2s	1213.5	446848	726.5	250113	14982	2738.5	1750	1582
144	H3K9ac + S10p (1-20)	1320.5	126744	639	492.5	168.5	158	1405	1366.5
145	H3K9me3 + S10p (1-20)	1343	321742	668.5	20364.5	1178.5	1592.5	1456	1329
146	H3K9me2 + S10p (1-20)	1335.5	279382	621.5	18203.5	458	736.5	1477	1394
147	H3K9me1 + S10p (1-20)	1599	334150	946.5	12799	397.5	732	1435.5	1383.5
148	H3K4me3 + K9ac + S10p (1-20)	44905.5	1974.5	170610	481	153.5	282	1427	24510
149	H3R17me2a (1-22)	1874.5	483643	35107.5	324509	63297	24705	19189.5	2834.5
150	H3R17me2s (1-22)	1440	484602	1019	323539	52331.5	17679.5	9771.5	2189
151	H3R17me1 (1-22)	1345	487410	1676	336759	45010.5	16904	12488	1894.5
155	H3K14me2	1282.5	470121	706.5	397478	38215	6335.5	6368.5	1820.5
156	H3K14me3	1204.5	469272	721.5	394358	36978.5	8562	5015	1966.5
157	H3R2me2s + K4me3	64217.5	9842.5	164568	1279	330	938.5	1551.5	26564.5
158	H3K18ac (1-25)	1128	555867	1170.5	361322	12467.5	2071	5868	2098.5
159	H3R17me2a (1-25)	1226	413202	779	241870	18089.5	2227.5	10660	2076.5
160	H3R17me2a + K18ac (1-25)	1251	536686	653	378209	12817	1988.5	3948.5	1975.5
161	H3 (1-25)	1287.5	451072	745	318002	21882.5	3475.5	10902.5	1983
162	H3T6p	1263.5	859	9176	665.5	266	316.5	1499.5	1343.5
163	H3K4me3 + T6p	57629	788.5	180980	654.5	295	321	1483	12621
164	H3K4me2 + T6p	1404.5	923	47943.5	450.5	213.5	254	1445	1692
165	H3T6p + K9ac + K14ac + K18ac	1349.5	939	867.5	786.5	253.5	244	1447.5	1373.5
166	H3K4me3 + T6p + K9ac + K14ac + K18ac	2917.5	661	1801.5	624.5	222	270.5	1491.5	1445.5
167	H3K4me2 + T6p + K9ac + K14ac + K18ac	1340.5	894	569	705.5	230	263	1423	1371
169	H3K18ac + K23ac + K27ac	1258	858	571.5	591.5	246	251.5	1319.5	1452
170	H3K18ac + K23ac + K27ac + S28p	1326	709	661.5	819	204	259	1255	1478
171	H3K23ac	1280.5	946	633.5	828	230.5	236	1360.5	1525
174	H3R2me2s + K4me3 + K9ac + K14ac + K18ac	49063	2785.5	155156	432	100	132	1270	19741.5
178	H3R8me1 + K9me3	1281	550190	6810	363220	178146	111210	15344.5	3757
179	H3R8me1 + K9me2	1328	541789	3259.5	353350	145357	119335	15658.5	2923.5
180	H3R8me2a + K9me3	1305	518090	2607.5	339916	168099	129089	1767.5	3103.5
181	H3R8me2a + K9me2	1218	508697	1298.5	328838	132506	106323	1665.5	2467
182	H3R8me2a + K9me1	1345.5	494865	1193.5	319146	125006	92442	1808	2269.5
183	H3R8me2s + K9me3	1277	517826	1940.5	339518	150359	115884	1772	2337.5
184	H3R8me2s + K9me2	1249.5	489184	1396.5	308766	132234	103736	1808	1830
185	H3R8me2s + K9me1	1241	479647	583.5	315550	150560	123612	1896.5	2006
186	H3K4ac + K9me2 + K14ac + K18ac	1317	42844	631	486	186	111.5	1312	1313
187	H3K4ac + K9me1 + K14ac + K18ac	1292.5	2653.5	587.5	639	239.5	204.5	1363.5	1289.5
195	H3K27me3	1217	1674.5	660	542	161	194	1345	1186.5
196	H3K27me2	1258	1389.5	606	481	200	237	1319	1315.5
197	H3K27me1	1318	933.5	510	582.5	184.5	199	1314	1278.5
198	H3R26me2a + K27me3	1202.5	2304	525	182.5	110.5	115	1262.5	1253
200	H3R26me2a + K27me1	1315.5	925.5	581	639.5	241.5	250	1407.5	1183.5
202	H3.1 15-34	1385	718	705.5	561.5	249.5	252.5	1392	1550
203	H3 30-49	1298.5	1504	655.5	501.5	199.5	245	1306	1384
208	H3 105-124	1323	746	536.5	630	246	241	1379.5	1435.5
209	H3.3 15-34	1282	1119.5	588	614	266	261	1383.5	1462
210	H3.3 30-49	1375.5	839.5	796	571.5	258.5	257.5	1333	1514.5
211	H3.3 75-94	1283	1551	655.5	283.5	214.5	253	1337.5	1485
213	H3 120-135	1322	920	544	585	238.5	258.5	1321.5	1520.5
215	H3K23me1 15-34	1256	1344	634.5	422	210.5	237.5	1364	1490
216	H3K9-Nle (1-20)	1269	400364	761	405810	4800	1664.5	3377	2022
217	H3K14-Nle (1-20)	1199	459052	893.5	402126	14812	3335	2067	1649.5
218	H3K18-Nle (11-26)	1351	1464.5	1035.5	345	202.5	266.5	1314	1552.5
219	H3K23-Nle (15-31)	1314	1798.5	591	741	234	260	1295.5	1632.5
220	H3T6p + K9me3	1288.5	859.5	609	777	287	260	1373	1254
221	H3T6p + R8me2a + K9me3	1323.5	1376.5	697	691.5	180	211.5	1359.5	1274.5
224	H3R26me2a	1190.5	835	918	544	237.5	251.5	1373	1277.5
225	H3K27me3 + S28p	1347.5	715	570	590	194	222	1358	1292
226	H3K27me2 + S28p	1251.5	671	620	678	250.5	207.5	1332	1356
229	H3K4ac + K9me3	1346	105966	1108.5	14354.5	9576.5	19940.5	1392	1262.5
237	H3K9me2 (1-32)	1306.5	221850	891	29928.5	3805.5	671.5	26045.5	1939
238	H3K9me2 + K27me1 (1-32)	1275.5	234190	884.5	55138.5	6063	889	18639.5	2174
241	H3.3K27ac (15-34)	1278.5	1094	559	540	220.5	223.5	1286.5	1262
242	H3K27ac + S28p	1319.5	1380	764.5	652	249.5	250	1318	1284.5
243	H3S28p	1530.5	915.5	1166.5	631.5	271.5	288.5	1593	1549
245	H3.1 (1-32)	1326.5	122876	828.5	33798	2766	554	33397.5	1901
246	H3 (1-20) N-ac	1327.5	2981.5	605.5	684.5	416	495	1505	1634
253	H3 (52-61)	1276.5	1956.5	579	556	205	233	1382	1258
254	H3K56ac (52-61)	1273	2343	522	639.5	225	272.5	1341	1372.5
255	H3K56me3 (52-61)	1262	1635	503.5	311.5	82.5	134	1308.5	1303.5
258	H3K9me2 (1-15)	1246	372294	702	219089	2685.5	508.5	1580	1632.5
259	H3K4me2 + K9me2	55368.5	38213	175428	8958	323	400.5	1460.5	27985
260	H3K4me1 + K9me2	3284	242864	4200	70720	231.5	300.5	1419	18471.5
264	H3K4me3 + K9me2	37769	12435	152684	977.5	307.5	295.5	1435	20402.5
265	H3K4A + K9me2 (1-15)	1257.5	1683	650.5	643	193	283.5	1391	1502
300	H2A (1-17)	1640	35550	1333	1165	542	745	1875	1515
301	H2AK5ac + K9ac + K13ac + K15ac	1498.5	1920	647	264	120	174.5	1545	1481.5
302	H2AK5ac	1456	1982	639	582	341.5	437.5	1610.5	1466
303	H2AS1p + K5ac	1505	875	902	648.5	269	258.5	1613	1467
304	H2AR3me2a + K5ac	1422.5	1242.5	660	616.5	318	383.5	1574.5	1524.5
305	H2AS1p + R3me2a + K5ac	1291	751.5	636.5	522	193.5	220	1356.5	1306
306	H2ACit3 + K5ac	1349.5	870.5	632.5	584	234	225	1415	1374.5
307	H2AS1p + Cit3 + K5ac	1333	1141.5	526	751	213	220.5	1344.5	1341
308	H2AS1p + K5ac + K9ac + K13ac + K15ac	1340.5	1369.5	571	356	94	111.5	1362	1360
309	H2AK5ac + K9ac + K13ac + K15ac (no N-ac)	1286	2320.5	1053.5	640.5	263.5	328	1352	1304
310	H2AS1p + K5ac + K9ac + K13ac + K15ac (no N-ac)	1340.5	1102.5	602.5	1031	214.5	223	1400	1344
311	H2AX (132-142)	1523	767	636.5	549	323.5	260.5	1508.5	1457.5
312	H2AX (S139p)	1616.5	893	834.5	608	283.5	299	1512	1508
315	zFlag-Tag	1212.5	923	739	521	179.5	251	1302.5	1377
316	zHA-Tag	1266.5	1578	520.5	241	87.5	151.5	1336.5	1366.5
317	z6xHis-Tag	1216	812	637.5	885.5	214.5	248	1326	1370.5
318	zMyc-Tag	1256.5	1103	608.5	596.5	192	250	1290.5	1402.5
319	zV5-Tag	1289	1198.5	613.5	403	184	210.5	1243.5	1320.5
320	H2A.Z (1-19)	1244.5	904	622	630	271	313	1427.5	1561.5
321	H2A.Z (1-19) (N-ac)	1273	1391.5	765	696	221.5	251	1433	1525
322	H2A.Z K4ac + K8ac + K12ac (1-19)	1286.5	823.5	644	614.5	220.5	244.5	1450.5	1435
323	H2A.Z K4ac + K8ac + K12ac (1-19) (N-ac)	1246	946	643	703	240	281	1367	1527.5
331	H3 (21-44)	1200	2051	678	666	291.5	367.5	1379	1264
332	H3K36me1 (21-44)	1180.5	1074	546	632.5	293.5	374.5	1301.5	1396
333	H3K36me2 (21-44)	1217.5	1183.5	591	825.5	387.5	449	1499	1409.5
334	H3K36me3 (21-44)	1238	991.5	749.5	687	358	669	1440	1271
335	H3K36ac (21-44)	1358	821.5	565.5	694	313	311	1404	1371
336	H3K27acK36me1 (21-44)	1337	925.5	748.5	878	288	285.5	1344	1333.5
337	H3K27acK36me2 (21-44)	1326	980.5	587.5	855	256	318.5	1314	1367
350	H4R3me2a + K5ac	1395	428028	40430.5	145086	2739	6459.5	1670.5	1541
352	H4K20ac	1322.5	132033	817.5	3857.5	537	626	1652	1372
353	H4S1p + K5ac + K8ac + K12ac + K16ac	1321	864	547	652	247	237.5	1394	1344
357	H4S1p (1-23)	1340	60124.5	895.5	19388.5	518.5	1302.5	1619	1488.5
359	H4K5ac + K8ac	1279	177480	553.5	8033	416.5	631	1475.5	1320.5
360	H4K5ac + K16ac	1257	62089	542.5	3024.5	384	541.5	1486.5	1274
361	H4K5ac + K20ac	1357	50445	667	22959.5	393.5	454.5	1476	1594
362	H4K8ac + K12ac	1312	201798	621	5293	386.5	540.5	1492	1309
363	H4K8ac + K20ac	1294.5	67875.5	617	15158	449.5	530.5	1562	1471
364	H4K12ac + K16ac	1306.5	50281	612.5	1616.5	445.5	505	1486	1310.5
365	H4K12ac + K20ac	1291	61532	660.5	7115.5	397	486.5	1475.5	1567
366	H4K16ac + K20ac	1392	105864	735	11054.5	512	654.5	1669	1298.5
370	H4K12ac + KQ5,8,16,20	1283	869.5	703.5	685.5	220	285.5	1405	1279.5
371	H4K5me1	1142	116179	2953	7069.5	507	525	1780	1158
372	H4K8me1	1310	122608	2663	7290.5	510.5	639	1979	1288.5
373	H4K12me1	1276.5	118074	2693	8144.5	580	654	1853	1244.5
374	H4K5ac + K8me1 + K12ac	1202.5	145813	768.5	4535.5	344	554	1397.5	1212.5
375	H4K5me1 + K8ac + K12me1	1293	274725	1034	10139.5	436	636	1509	1255
376	H4K5me1 + K8me1 + K12me1	1285	141939	3056.5	7335.5	595.5	721	1813	1326.5
378	H4K8ac + K12ac + K16ac	1368.5	12488	678.5	1010	260	310	1374	1496
379	H4K5ac + K12ac + K16ac	1304.5	10284.5	974	1093.5	296	383.5	1311.5	1659.5
380	H4K5ac + K8ac + K16ac	1328.5	11248	605	1223.5	305	359.5	1362	1498
381	H4K5me1 + K8ac + K12ac + K16ac	1296.5	35834.5	573	658	302.5	375.5	1496.5	1404
382	H4K5ac + K8me1 + K12ac + K16ac	1420	33542.5	535.5	675.5	344	467.5	1521.5	1369.5
383	H4K5ac + K8ac + K12me1 + K16ac	1450	61966.5	770	903	233.5	340	1435.5	1418
393	H4K20me3 (1-23)	2725	85248	1090.5	4842.5	478.5	538	1656	1362.5
394	H4K5proK8proK12pro	1258	63777	576.5	1657.5	260	339.5	1363.5	1375
395	H4K5butK8butK12but	1302	2402	576.5	1557	226.5	250.5	1334	1306
396	H4K5crK8crK12cr	1319.5	3172	583	44957.5	179.5	292.5	1322	1436.5
400	H2B (1-24)	1530	1464.5	68094.5	641	389.5	395	1537	1654
401	H2BK5me3	1381	825.5	804.5	628	393.5	449.5	1635.5	1354
402	H2BK5me2	1382.5	1142.5	604	744	393.5	482.5	1865.5	1356
403	H2BK5me1	1456.5	1338.5	617.5	1432	402.5	375.5	1603.5	1335.5
408	H2BK12ac	1296.5	939	668	769	321.5	335.5	1467.5	1542.5
409	H2BK15ac	1250.5	892.5	653.5	782	361.5	343	1579	1576
410	H2BK16ac	1130.5	1116	605	781	290.5	261.5	1270.5	1309
411	H2BK20ac	1198.5	1141	573.5	671	282	293.5	1411	1302
412	H2BK12ac + K15ac + K16ac + K20ac	1287.5	1116	583	650.5	239.5	214.5	1333	1392
475	H3.3T32pK36me1 (27-45)	1296	1004	703.5	486	156.5	177	1327	1363
476	H3.3T32p (27-45)	1287.5	1239.5	544	584.5	134.5	178	1311.5	1414.5
587	H2A (10-25)	1208.5	2063	794.5	780.5	206	302.5	1242.5	1299.5
625	H2A.X (1-17)	2245.5	22062	53892	1618	483	662.5	1618.5	2584
626	H2A.X K5ac	1492.5	2108.5	703	802	328.5	466	1460	1440
661	H3K4me3 (1-11)	33268	1325	99246	689	222.5	305	1270	19483
662	H3K4me3 (1-7)	42579.5	887.5	26809	598.5	268.5	237	1294	15804
789	H3K36me3	1436.5	1036	570.5	664	285.5	379.5	1454.5	1379.5
790	H3S31p + K36me3	1412	1575.5	756	676	267	246	1426.5	1338.5
853	H3K23me3 (15-34)	1265.5	1009.5	633.5	530.5	192	239.5	1297	1322.5
1012	H3K9pro	1270.5	370044	632.5	417623	121580	118514	6424	1898
1013	H3K9but	1289	456631	777.5	415572	147107	123462	9045.5	2348.5
1014	H3K9cr	1267	475288	655.5	375257	154144	117552	9424	2305.5
1021	H3.3K27pro (15-34)	1253	1529.5	595	600.5	90	153.5	1341	1308
1022	H3.3K27but (15-34)	1258.5	1430	614.5	431	65.5	101	1318	1302.5
1023	H3.3K27cr (15-34)	1301	1453.5	559.5	269.5	170	214.5	1318	1313.5
1024	H3.3K27vl (15-34)	1426	1111	647	490.5	198	240	1335.5	1449
1025	H3.3K27hxo (15-34)	1641.5	983.5	619.5	1262.5	237	268	1377	1398
1027	H3.3K27bhb (15-34)	1683.5	1044.5	535	737	227	261	1365	1346.5
1028	H3K4me1 (1-21)	1722.5	416292	17414.5	305882	12389.5	4430.5	2371	31908.5
1029	H3K9vl	1148.5	425800	1002	355964	90816	79740.5	9178	2396
1030	H3K9hxo	1089.5	449090	565.5	355461	116859	85316.5	9954	4333
1032	H3K9bhb	1258.5	408936	645	386006	89267	95033.5	3901	1948.5
1034	H3K9su	1166.5	234463	583	219543	8311.5	27055.5	963	1301.5
1040	H3K4me3R8me2a	39223	66930	123402	25771	19126	62578.5	1197	17147
1043	H3K9crK14crK18cr	1184.5	331108	792	275941	1176.5	693.5	1072	1329.5
2445	H3.1K14ac (1-32)	1167.5	442073	639	217436	5559.5	1122	1877	1236.5
2446	H3.1K18ac (1-32)	1118	458738	1099	64033	5564.5	809	10905	1582.5
2447	H3.1K23ac (1-32)	1083	407808	618	42788	3637.5	728.5	14490	1379.5
2655	H3.1 (15-34)K27ac	1484.5	1496	645	788	186	194.5	1208	1278
2656	H3.1 (15-34)K27but	1172.5	862	648.5	557.5	201	225	1217	1174
2657	H3.1 (1-20), K18but	1253	481680	798	386646	77967.5	27580.5	7712	2415
2663	H3K23me2 (15-34)	1178.5	1004	497.5	659	214.5	252	1203.5	1236.5
2664	H3.3K36me3 (27-45)	1325.5	1560	951	601	282.5	276.5	1378.5	1299.5
2665	H3.3K36me2 (27-45)	1399	854.5	645	554.5	296.5	372.5	1548.5	1439
2666	H3.3K36ac (27-45)	1440	799	611	589.5	277.5	285.5	1508.5	1486.5
2667	H3.3 (27-45)	1409	33204.5	770.5	14486.5	319	398.5	1541.5	2370.5
2669	H4 (1-24)	1345	87615	614.5	31153	616.5	778	1672	1470
2670	H3Cit8 (1-20)	1211.5	391434	591	196183	49750.5	66795.5	1290.5	1379.5
2671	H4K12acK16acK20me3 (1-23)	1264.5	15757.5	1137	2832.5	262.5	344.5	1354.5	1370.5
2704	H4K5but (1-23)	1229	132522	637.5	29826	529.5	612.5	1566.5	1416
2705	H4K8but (1-23)	1299	101212	674.5	31539.5	484.5	493	1526.5	1339.5
2706	H4K5K8but (1-23)	1584	82537.5	627	44029.5	383.5	496.5	1368	1377.5
2716	H3K27acK36me3 (21-44)	1305.5	1694.5	496.5	338.5	157.5	252.5	1308	1276.5
